# Supplementary material for: Absolute configuration of (1S,3R,8R)-10-bromo­methyl-2,2-di­chloro-3,7,7-tri­methyl­tri­cyclo­[6.4.0.01,3]dodec-9-ene
Source: Acta Crystallogr Sect E Struct Rep Online. 2013 Oct 23;69(Pt 11):o1692–3. doi: 10.1107/S1600536813028183 (PMC3884344; doi:10.1107/S1600536813028183)
Supplement: Supplementary file 1 [file e-69-o1692-sup1.cif]

##############################################################################
#                                                                            #
# This CIF contains the data in a paper accepted for publication in          #
# Acta Crystallographica Section E. It conforms to the requirements of       #
# Notes for Authors for Acta Crystallographica Section E, and has been       #
# peer reviewed under the auspices of the IUCr Commission on Journals.       #
#                                                                            #
# Full details of the Crystallographic Information File format               #
# are given in the paper "The Crystallographic Information File (CIF):       #
# a New Standard Archive File for Crystallography" by S. R. Hall, F. H.      #
# Allen and I. D. Brown [Acta Cryst. (1991), A47, 655-685].                  #
#                                                                            #
# The current version of the core CIF dictionary is obtainable from          #
# ftp://ftp.iucr.org/pub/cif_core.dic.                                       #
#                                                                            #
# Software is freely available for graphical display of the structure(s)     #
# in this CIF. For information consult the CIF software page                 #
# http://www.iucr.org/resources/cif/software.                                #
#                                                                            #
# This file may be used for bona fide research purposes within the           #
# scientific community so long as proper attribution is given to the journal # 
# article from which it was obtained.                                        #
#                                                                            #
##############################################################################
data_I
_audit_creation_method     SHELXL-97
_database_code_depnum_ccdc_archive     'CCDC 966334'
_chemical_name_systematic
;\
(1<i>S</i>,3<i>R</i>,8<i>R</i>)-10-Bromomethyl-2,2-dichloro-3,7,7-\
trimethyltricyclo[6.4.0.0^1,3^]dodec-9-ene
;
_chemical_name_common     ?
_chemical_formula_moiety     'C16 H23 Br Cl2'
_chemical_formula_sum     'C16 H23 Br Cl2'
_chemical_formula_iupac     'C16 H23 Br Cl2'
_chemical_formula_weight     366.15
_chemical_melting_point     ?
_symmetry_cell_setting     orthorhombic
_symmetry_space_group_name_H-M     'P 21 21 21'
_symmetry_space_group_name_Hall     'P 2ac 2ab'
loop_
    _symmetry_equiv_pos_as_xyz
    'x, y, z'
    '-x+1/2, -y, z+1/2'
    'x+1/2, -y+1/2, -z'
    '-x, y+1/2, -z+1/2'
_cell_length_a     9.1000(2)
_cell_length_b     12.5490(4)
_cell_length_c     14.4070(5)
_cell_angle_alpha     90.00
_cell_angle_beta     90.00
_cell_angle_gamma     90.00
_cell_volume     1645.22(9)
_cell_formula_units_Z     4
_cell_measurement_reflns_used     5474
_cell_measurement_theta_min     3.065
_cell_measurement_theta_max     70.77
_cell_measurement_temperature     173(2)
_exptl_crystal_description     box
_exptl_crystal_colour     colourless
_exptl_crystal_size_max     0.45
_exptl_crystal_size_mid     0.25
_exptl_crystal_size_min     0.10
_exptl_crystal_density_diffrn     1.478
_exptl_crystal_density_meas     ?
_exptl_crystal_density_method     'not measured'
_exptl_crystal_F_000     752
_exptl_absorpt_coefficient_mu     6.257
_exptl_absorpt_correction_type     multi-scan
_exptl_absorpt_process_details
;
(CrysAlis PRO; Agilent, 2012)
;
_exptl_absorpt_correction_T_min     0.39696
_exptl_absorpt_correction_T_max     1.00000
_exptl_special_details     ?
_diffrn_ambient_temperature     173(2)
_diffrn_radiation_type     'Cu K\a'
_diffrn_radiation_wavelength     1.54184
_diffrn_radiation_source     'Enhance Ultra (Cu) X-ray Source'
_diffrn_radiation_monochromator     'mirror'
_diffrn_measurement_device_type     'Agilent Xcalibur Gemini ultra'
_diffrn_measurement_method     '\w scans'
_diffrn_detector_area_resol_mean     16.1978
_diffrn_reflns_number     9248
_diffrn_reflns_av_R_equivalents     0.0381
_diffrn_reflns_av_sigmaI/netI     0.0338
_diffrn_reflns_theta_min     4.67
_diffrn_reflns_theta_max     70.90
_diffrn_reflns_theta_full     70.90
_diffrn_measured_fraction_theta_max     0.999
_diffrn_measured_fraction_theta_full     0.999
_diffrn_reflns_limit_h_min     -11
_diffrn_reflns_limit_h_max     11
_diffrn_reflns_limit_k_min     -15
_diffrn_reflns_limit_k_max     14
_diffrn_reflns_limit_l_min     -17
_diffrn_reflns_limit_l_max     17
_diffrn_standards_number     ?
_diffrn_standards_interval_count     ?
_diffrn_standards_interval_time     ?
_diffrn_standards_decay_%     ?
_refine_special_details
;
Refinement of <i>F</i>^2^ against ALL reflections. The weighted <i>R</i>-factor
<i>wR</i> and goodness of fit <i>S</i> are based on <i>F</i>^2^, conventional
<i>R</i>-factors <i>R</i> are based on <i>F</i>, with <i>F</i> set to zero for
negative <i>F</i>^2^. The threshold expression of <i>F</i>^2^ >
2\s(<i>F</i>^2^) is used only for calculating <i>R</i>-factors(gt) <i>etc</i>.
and is not relevant to the choice of reflections for refinement.
<i>R</i>-factors based on <i>F</i>^2^ are statistically about twice as large
as those based on <i>F</i>, and <i>R</i>- factors based on ALL data will be
even larger.
;
_reflns_number_total     3127
_reflns_number_gt     3012
_reflns_threshold_expression     I>2\s(I)
_refine_ls_structure_factor_coef     Fsqd
_refine_ls_matrix_type     full
_refine_ls_R_factor_all     0.0281
_refine_ls_R_factor_gt     0.0267
_refine_ls_wR_factor_gt     0.0681
_refine_ls_wR_factor_ref     0.0695
_refine_ls_goodness_of_fit_ref     1.039
_refine_ls_restrained_S_all     1.039
_refine_ls_number_reflns     3127
_refine_ls_number_parameters     176
_refine_ls_number_restraints     0
_refine_ls_hydrogen_treatment     constr
_refine_ls_weighting_scheme     calc
_refine_ls_weighting_details
         'calc w=1/[\s^2^(Fo^2^)+(0.0372P)^2^+0.3180P] where P=(Fo^2^+2Fc^2^)/3'
_atom_sites_solution_hydrogens     geom
_atom_sites_solution_primary     direct
_atom_sites_solution_secondary     difmap
_refine_ls_shift/su_max     0.000
_refine_ls_shift/su_mean     0.000
_refine_diff_density_max     0.412
_refine_diff_density_min     -0.459
_refine_ls_extinction_method     '<i>SHELXL97</i> (Sheldrick, 2008)'
_refine_ls_extinction_coef     0.0037(2)
_refine_ls_extinction_expression
                                  'Fc^*^=kFc[1+0.001xFc^2^\l^3^/sin(2\q)]^-1/4^'
_refine_ls_abs_structure_details     'Flack (1983), 1307 Friedel pairs'
_refine_ls_abs_structure_Flack     -0.015(17)
loop_
    _atom_type_symbol
    _atom_type_description
    _atom_type_scat_dispersion_real
    _atom_type_scat_dispersion_imag
    _atom_type_scat_source
    'C' 'C' 0.0181 0.0091
                         'International Tables Vol C Tables 4.2.6.8 and 6.1.1.4'
    'H' 'H' 0.0000 0.0000
                         'International Tables Vol C Tables 4.2.6.8 and 6.1.1.4'
    'Cl' 'Cl' 0.3639 0.7018
                         'International Tables Vol C Tables 4.2.6.8 and 6.1.1.4'
    'Br' 'Br' -0.6763 1.2805
                         'International Tables Vol C Tables 4.2.6.8 and 6.1.1.4'
_computing_data_collection     '<i>CrysAlis PRO</i> (Agilent, 2012)'
_computing_cell_refinement     '<i>CrysAlis PRO</i> (Agilent, 2012)'
_computing_data_reduction     '<i>CrysAlis PRO</i> (Agilent, 2012)'
_computing_structure_solution     '<i>SIR97</i> (Altomare <i>et al.</i>, 1999)'
_computing_structure_refinement     '<i>SHELXL97</i> (Sheldrick, 2008)'
_computing_molecular_graphics     '<i>ORTEP-3 for Windows</i> (Farrugia, 2012)'
_computing_publication_material     '<i>SHELXL97</i> (Sheldrick, 2008)'
loop_
    _atom_site_type_symbol
    _atom_site_label
    _atom_site_fract_x
    _atom_site_fract_y
    _atom_site_fract_z
    _atom_site_U_iso_or_equiv
    _atom_site_adp_type
    _atom_site_calc_flag
    _atom_site_refinement_flags
    _atom_site_occupancy
    _atom_site_symmetry_multiplicity
    _atom_site_disorder_assembly
    _atom_site_disorder_group
    C C1 0.3341(3) 0.3344(2) 0.29478(17) 0.0200(5) Uani d . 1 1 . .
    C C2 0.4125(3) 0.2394(2) 0.33667(17) 0.0245(5) Uani d . 1 1 . .
    C C3 0.3927(3) 0.3389(2) 0.39476(17) 0.0264(5) Uani d . 1 1 . .
    C C4 0.2786(4) 0.3369(2) 0.47129(18) 0.0356(6) Uani d . 1 1 . .
    H H4A 0.3274 0.3208 0.5311 0.043 Uiso calc R 1 1 . .
    H H4B 0.2068 0.2795 0.4586 0.043 Uiso calc R 1 1 . .
    C C5 0.1975(4) 0.4434(2) 0.47910(19) 0.0372(6) Uani d . 1 1 . .
    H H5A 0.2572 0.4925 0.5175 0.045 Uiso calc R 1 1 . .
    H H5B 0.1035 0.4314 0.5120 0.045 Uiso calc R 1 1 . .
    C C6 0.1646(3) 0.4980(2) 0.38583(18) 0.0312(6) Uani d . 1 1 . .
    H H6A 0.1074 0.5634 0.3989 0.037 Uiso calc R 1 1 . .
    H H6B 0.2594 0.5208 0.3586 0.037 Uiso calc R 1 1 . .
    C C7 0.0814(3) 0.4344(2) 0.31168(19) 0.0295(6) Uani d . 1 1 . .
    C C8 0.1674(3) 0.3298(2) 0.28177(17) 0.0226(5) Uani d . 1 1 . .
    H H8 0.1312 0.2714 0.3231 0.027 Uiso calc R 1 1 . .
    C C9 0.1316(3) 0.2964(2) 0.18373(18) 0.0259(5) Uani d . 1 1 . .
    H H9 0.0338 0.2742 0.1709 0.031 Uiso calc R 1 1 . .
    C C10 0.2264(3) 0.2957(2) 0.11464(16) 0.0249(5) Uani d . 1 1 . .
    C C11 0.3846(3) 0.3268(2) 0.12612(16) 0.0234(5) Uani d . 1 1 . .
    H H11A 0.4155 0.3702 0.0721 0.028 Uiso calc R 1 1 . .
    H H11B 0.4460 0.2617 0.1273 0.028 Uiso calc R 1 1 . .
    C C12 0.4109(2) 0.39027(19) 0.21497(16) 0.0222(5) Uani d . 1 1 . .
    H H12A 0.5176 0.3952 0.2276 0.027 Uiso calc R 1 1 . .
    H H12B 0.3717 0.4634 0.2079 0.027 Uiso calc R 1 1 . .
    C C13 0.5259(3) 0.4058(2) 0.4181(2) 0.0378(7) Uani d . 1 1 . .
    H H13A 0.4943 0.4778 0.4355 0.057 Uiso calc R 1 1 . .
    H H13B 0.5907 0.4097 0.3639 0.057 Uiso calc R 1 1 . .
    H H13C 0.5789 0.3733 0.4701 0.057 Uiso calc R 1 1 . .
    C C14 -0.0692(3) 0.4003(3) 0.3467(3) 0.0564(10) Uani d . 1 1 . .
    H H14A -0.0577 0.3582 0.4036 0.085 Uiso calc R 1 1 . .
    H H14B -0.1181 0.3570 0.2993 0.085 Uiso calc R 1 1 . .
    H H14C -0.1286 0.4636 0.3599 0.085 Uiso calc R 1 1 . .
    C C15 0.0576(4) 0.5105(2) 0.2286(2) 0.0399(7) Uani d . 1 1 . .
    H H15A 0.0002 0.4742 0.1806 0.060 Uiso calc R 1 1 . .
    H H15B 0.1530 0.5317 0.2031 0.060 Uiso calc R 1 1 . .
    H H15C 0.0044 0.5741 0.2496 0.060 Uiso calc R 1 1 . .
    C C16 0.1748(3) 0.2646(2) 0.01985(19) 0.0339(6) Uani d . 1 1 . .
    H H16A 0.1982 0.3225 -0.0244 0.041 Uiso calc R 1 1 . .
    H H16B 0.0667 0.2556 0.0208 0.041 Uiso calc R 1 1 . .
    Cl Cl1 0.59023(7) 0.20569(6) 0.29648(5) 0.03423(16) Uani d . 1 1 . .
    Cl Cl2 0.31861(8) 0.12015(5) 0.36321(5) 0.03703(17) Uani d . 1 1 . .
    Br Br1 0.26676(3) 0.13107(2) -0.02346(2) 0.04148(11) Uani d . 1 1 . .
loop_
    _atom_site_aniso_label
    _atom_site_aniso_U_11
    _atom_site_aniso_U_22
    _atom_site_aniso_U_33
    _atom_site_aniso_U_12
    _atom_site_aniso_U_13
    _atom_site_aniso_U_23
    C1 0.0227(10) 0.0175(11) 0.0199(11) 0.0007(9) 0.0004(10) -0.0003(9)
    C2 0.0243(11) 0.0226(12) 0.0266(12) 0.0009(10) -0.0006(10) 0.0019(10)
    C3 0.0342(13) 0.0217(12) 0.0232(12) 0.0033(11) -0.0033(10) -0.0004(9)
    C4 0.0548(16) 0.0300(14) 0.0219(11) 0.0021(13) 0.0046(14) 0.0007(10)
    C5 0.0516(16) 0.0350(15) 0.0249(12) 0.0037(13) 0.0037(13) -0.0042(11)
    C6 0.0341(14) 0.0269(14) 0.0327(14) 0.0029(12) 0.0033(12) -0.0063(11)
    C7 0.0223(12) 0.0320(14) 0.0342(14) 0.0048(11) 0.0042(11) -0.0070(11)
    C8 0.0197(10) 0.0210(13) 0.0272(13) -0.0046(9) 0.0033(10) -0.0029(9)
    C9 0.0187(11) 0.0244(12) 0.0347(14) 0.0017(10) -0.0040(10) -0.0052(11)
    C10 0.0284(13) 0.0217(11) 0.0247(11) 0.0060(11) -0.0064(10) -0.0023(9)
    C11 0.0251(12) 0.0246(13) 0.0203(11) 0.0018(10) 0.0036(9) 0.0019(9)
    C12 0.0178(10) 0.0208(12) 0.0280(12) -0.0003(10) 0.0006(9) 0.0014(10)
    C13 0.0402(16) 0.0347(16) 0.0383(16) 0.0004(13) -0.0167(13) -0.0079(12)
    C14 0.0283(15) 0.057(2) 0.084(3) -0.0018(15) 0.0225(17) -0.021(2)
    C15 0.0409(15) 0.0380(17) 0.0408(16) 0.0156(14) -0.0075(13) -0.0083(13)
    C16 0.0414(14) 0.0292(14) 0.0313(13) 0.0103(12) -0.0075(13) -0.0094(12)
    Cl1 0.0269(3) 0.0328(4) 0.0430(4) 0.0090(3) -0.0042(3) -0.0005(3)
    Cl2 0.0493(4) 0.0205(3) 0.0413(3) -0.0027(3) 0.0060(3) 0.0046(3)
    Br1 0.03964(16) 0.03661(18) 0.04820(18) 0.00297(14) -0.00203(13)
                                                                    -0.01953(14)
_geom_special_details
;
All e.s.d.'s (except the e.s.d. in the dihedral angle between two l.s. planes)
are estimated using the full covariance matrix. The cell e.s.d.'s are taken
into account individually in the estimation of e.s.d.'s in distances, angles
and torsion angles; correlations between e.s.d.'s in cell parameters are only
used when they are defined by crystal symmetry. An approximate (isotropic)
treatment of cell e.s.d.'s is used for estimating e.s.d.'s involving l.s.
planes.
;
loop_
    _geom_bond_atom_site_label_1
    _geom_bond_atom_site_label_2
    _geom_bond_site_symmetry_2
    _geom_bond_distance
    _geom_bond_publ_flag
    C1 C2 . 1.515(3) ?
    C1 C12 . 1.518(3) ?
    C1 C8 . 1.529(3) ?
    C1 C3 . 1.537(3) ?
    C2 C3 . 1.515(3) ?
    C2 Cl2 . 1.765(3) ?
    C2 Cl1 . 1.769(3) ?
    C3 C13 . 1.512(4) ?
    C3 C4 . 1.515(4) ?
    C4 C5 . 1.531(4) ?
    C4 H4A . 0.9900 ?
    C4 H4B . 0.9900 ?
    C5 C6 . 1.538(4) ?
    C5 H5A . 0.9900 ?
    C5 H5B . 0.9900 ?
    C6 C7 . 1.533(4) ?
    C6 H6A . 0.9900 ?
    C6 H6B . 0.9900 ?
    C7 C14 . 1.522(4) ?
    C7 C15 . 1.546(4) ?
    C7 C8 . 1.589(4) ?
    C8 C9 . 1.509(3) ?
    C8 H8 . 1.0000 ?
    C9 C10 . 1.317(4) ?
    C9 H9 . 0.9500 ?
    C10 C16 . 1.496(3) ?
    C10 C11 . 1.501(3) ?
    C11 C12 . 1.526(3) ?
    C11 H11A . 0.9900 ?
    C11 H11B . 0.9900 ?
    C12 H12A . 0.9900 ?
    C12 H12B . 0.9900 ?
    C13 H13A . 0.9800 ?
    C13 H13B . 0.9800 ?
    C13 H13C . 0.9800 ?
    C14 H14A . 0.9800 ?
    C14 H14B . 0.9800 ?
    C14 H14C . 0.9800 ?
    C15 H15A . 0.9800 ?
    C15 H15B . 0.9800 ?
    C15 H15C . 0.9800 ?
    C16 Br1 . 1.974(3) ?
    C16 H16A . 0.9900 ?
    C16 H16B . 0.9900 ?
loop_
    _geom_angle_atom_site_label_1
    _geom_angle_atom_site_label_2
    _geom_angle_atom_site_label_3
    _geom_angle_site_symmetry_1
    _geom_angle_site_symmetry_3
    _geom_angle
    _geom_angle_publ_flag
    C2 C1 C12 . . 116.7(2) ?
    C2 C1 C8 . . 119.1(2) ?
    C12 C1 C8 . . 112.4(2) ?
    C2 C1 C3 . . 59.50(16) ?
    C12 C1 C3 . . 122.2(2) ?
    C8 C1 C3 . . 117.4(2) ?
    C3 C2 C1 . . 60.98(16) ?
    C3 C2 Cl2 . . 121.47(19) ?
    C1 C2 Cl2 . . 121.68(18) ?
    C3 C2 Cl1 . . 119.12(19) ?
    C1 C2 Cl1 . . 119.24(18) ?
    Cl2 C2 Cl1 . . 108.12(14) ?
    C13 C3 C4 . . 113.4(2) ?
    C13 C3 C2 . . 119.0(2) ?
    C4 C3 C2 . . 118.0(2) ?
    C13 C3 C1 . . 120.5(2) ?
    C4 C3 C1 . . 116.3(2) ?
    C2 C3 C1 . . 59.51(16) ?
    C3 C4 C5 . . 111.7(2) ?
    C3 C4 H4A . . 109.3 ?
    C5 C4 H4A . . 109.3 ?
    C3 C4 H4B . . 109.3 ?
    C5 C4 H4B . . 109.3 ?
    H4A C4 H4B . . 107.9 ?
    C4 C5 C6 . . 114.7(2) ?
    C4 C5 H5A . . 108.6 ?
    C6 C5 H5A . . 108.6 ?
    C4 C5 H5B . . 108.6 ?
    C6 C5 H5B . . 108.6 ?
    H5A C5 H5B . . 107.6 ?
    C7 C6 C5 . . 118.3(2) ?
    C7 C6 H6A . . 107.7 ?
    C5 C6 H6A . . 107.7 ?
    C7 C6 H6B . . 107.7 ?
    C5 C6 H6B . . 107.7 ?
    H6A C6 H6B . . 107.1 ?
    C14 C7 C6 . . 111.1(2) ?
    C14 C7 C15 . . 107.7(3) ?
    C6 C7 C15 . . 106.7(2) ?
    C14 C7 C8 . . 107.5(2) ?
    C6 C7 C8 . . 112.1(2) ?
    C15 C7 C8 . . 111.7(2) ?
    C9 C8 C1 . . 109.8(2) ?
    C9 C8 C7 . . 112.2(2) ?
    C1 C8 C7 . . 115.1(2) ?
    C9 C8 H8 . . 106.4 ?
    C1 C8 H8 . . 106.4 ?
    C7 C8 H8 . . 106.4 ?
    C10 C9 C8 . . 124.6(2) ?
    C10 C9 H9 . . 117.7 ?
    C8 C9 H9 . . 117.7 ?
    C9 C10 C16 . . 119.1(2) ?
    C9 C10 C11 . . 122.9(2) ?
    C16 C10 C11 . . 118.0(2) ?
    C10 C11 C12 . . 112.2(2) ?
    C10 C11 H11A . . 109.2 ?
    C12 C11 H11A . . 109.2 ?
    C10 C11 H11B . . 109.2 ?
    C12 C11 H11B . . 109.2 ?
    H11A C11 H11B . . 107.9 ?
    C1 C12 C11 . . 108.8(2) ?
    C1 C12 H12A . . 109.9 ?
    C11 C12 H12A . . 109.9 ?
    C1 C12 H12B . . 109.9 ?
    C11 C12 H12B . . 109.9 ?
    H12A C12 H12B . . 108.3 ?
    C3 C13 H13A . . 109.5 ?
    C3 C13 H13B . . 109.5 ?
    H13A C13 H13B . . 109.5 ?
    C3 C13 H13C . . 109.5 ?
    H13A C13 H13C . . 109.5 ?
    H13B C13 H13C . . 109.5 ?
    C7 C14 H14A . . 109.5 ?
    C7 C14 H14B . . 109.5 ?
    H14A C14 H14B . . 109.5 ?
    C7 C14 H14C . . 109.5 ?
    H14A C14 H14C . . 109.5 ?
    H14B C14 H14C . . 109.5 ?
    C7 C15 H15A . . 109.5 ?
    C7 C15 H15B . . 109.5 ?
    H15A C15 H15B . . 109.5 ?
    C7 C15 H15C . . 109.5 ?
    H15A C15 H15C . . 109.5 ?
    H15B C15 H15C . . 109.5 ?
    C10 C16 Br1 . . 112.15(18) ?
    C10 C16 H16A . . 109.2 ?
    Br1 C16 H16A . . 109.2 ?
    C10 C16 H16B . . 109.2 ?
    Br1 C16 H16B . . 109.2 ?
    H16A C16 H16B . . 107.9 ?
_iucr_refine_instructions_details
;
TITL RN2 in P2(1)2(1)2(1)
CELL  1.54184   9.1000  12.5490  14.4070   90.000   90.000   90.000
ZERR     4.00   0.0002   0.0004   0.0005    0.000    0.000    0.000
LATT  -1
SYMM  1/2 - X, - Y, 1/2 + Z
SYMM  1/2 + X, 1/2 - Y, - Z
SYMM  - X, 1/2 + Y, 1/2 - Z
SFAC  C    H    CL   BR
UNIT  64   92   8    4
MERG   2
FMAP   2
PLAN   25
ACTA
BOND $H
L.S.   8
TEMP  -100.00
WGHT    0.037200    0.318000
EXTI    0.003658
FVAR       5.95620
C1    1    0.334070    0.334354    0.294779    11.00000    0.02267    0.01748 =
         0.01993   -0.00030    0.00044    0.00074
C2    1    0.412518    0.239369    0.336672    11.00000    0.02430    0.02265 =
         0.02658    0.00185   -0.00065    0.00088
C3    1    0.392728    0.338943    0.394757    11.00000    0.03425    0.02173 =
         0.02324   -0.00041   -0.00334    0.00332
C4    1    0.278642    0.336938    0.471291    11.00000    0.05484    0.02997 =
         0.02187    0.00072    0.00458    0.00215
AFIX  23
H4A   2    0.327354    0.320833    0.531112    11.00000   -1.20000
H4B   2    0.206788    0.279527    0.458587    11.00000   -1.20000
AFIX   0
C5    1    0.197481    0.443438    0.479101    11.00000    0.05165    0.03503 =
         0.02487   -0.00421    0.00368    0.00372
AFIX  23
H5A   2    0.257218    0.492465    0.517501    11.00000   -1.20000
H5B   2    0.103466    0.431378    0.512045    11.00000   -1.20000
AFIX   0
C6    1    0.164557    0.497996    0.385828    11.00000    0.03409    0.02690 =
         0.03270   -0.00635    0.00327    0.00287
AFIX  23
H6A   2    0.107358    0.563392    0.398942    11.00000   -1.20000
H6B   2    0.259386    0.520794    0.358627    11.00000   -1.20000
AFIX   0
C7    1    0.081406    0.434435    0.311682    11.00000    0.02227    0.03201 =
         0.03419   -0.00696    0.00417    0.00482
C8    1    0.167419    0.329772    0.281773    11.00000    0.01970    0.02097 =
         0.02722   -0.00292    0.00331   -0.00457
AFIX  13
H8    2    0.131152    0.271370    0.323069    11.00000   -1.20000
AFIX   0
C9    1    0.131588    0.296358    0.183725    11.00000    0.01868    0.02442 =
         0.03470   -0.00518   -0.00399    0.00173
AFIX  43
H9    2    0.033824    0.274237    0.170935    11.00000   -1.20000
AFIX   0
C10   1    0.226405    0.295722    0.114636    11.00000    0.02835    0.02169 =
         0.02469   -0.00226   -0.00642    0.00598
C11   1    0.384620    0.326841    0.126123    11.00000    0.02514    0.02461 =
         0.02032    0.00189    0.00364    0.00182
AFIX  23
H11A  2    0.415450    0.370192    0.072114    11.00000   -1.20000
H11B  2    0.445988    0.261712    0.127270    11.00000   -1.20000
AFIX   0
C12   1    0.410909    0.390274    0.214971    11.00000    0.01784    0.02081 =
         0.02805    0.00141    0.00063   -0.00030
AFIX  23
H12A  2    0.517619    0.395177    0.227648    11.00000   -1.20000
H12B  2    0.371749    0.463427    0.207898    11.00000   -1.20000
AFIX   0
C13   1    0.525874    0.405797    0.418113    11.00000    0.04023    0.03472 =
         0.03832   -0.00794   -0.01666    0.00044
AFIX 137
H13A  2    0.494322    0.477759    0.435458    11.00000   -1.50000
H13B  2    0.590741    0.409719    0.363922    11.00000   -1.50000
H13C  2    0.578878    0.373253    0.470100    11.00000   -1.50000
AFIX   0
C14   1   -0.069153    0.400265    0.346733    11.00000    0.02834    0.05695 =
         0.08392   -0.02135    0.02250   -0.00185
AFIX 137
H14A  2   -0.057696    0.358194    0.403582    11.00000   -1.50000
H14B  2   -0.118069    0.357027    0.299257    11.00000   -1.50000
H14C  2   -0.128648    0.463572    0.359932    11.00000   -1.50000
AFIX   0
C15   1    0.057571    0.510547    0.228633    11.00000    0.04094    0.03799 =
         0.04075   -0.00826   -0.00750    0.01560
AFIX 137
H15A  2    0.000170    0.474151    0.180596    11.00000   -1.50000
H15B  2    0.153036    0.531669    0.203086    11.00000   -1.50000
H15C  2    0.004403    0.574059    0.249579    11.00000   -1.50000
AFIX   0
C16   1    0.174808    0.264610    0.019853    11.00000    0.04136    0.02916 =
         0.03133   -0.00939   -0.00747    0.01030
AFIX  23
H16A  2    0.198230    0.322537   -0.024387    11.00000   -1.20000
H16B  2    0.066742    0.255586    0.020843    11.00000   -1.20000
AFIX   0
CL1   3    0.590230    0.205686    0.296484    11.00000    0.02694    0.03279 =
         0.04296   -0.00052   -0.00423    0.00905
CL2   3    0.318606    0.120145    0.363211    11.00000    0.04928    0.02049 =
         0.04134    0.00459    0.00602   -0.00270
BR1   4    0.266764    0.131071   -0.023464    11.00000    0.03964    0.03661 =
         0.04820   -0.01953   -0.00203    0.00297
HKLF 4
REM  RN2 in P2(1)2(1)2(1)
REM R1 =  0.0267 for   3012 Fo > 4sig(Fo)  and  0.0281 for all   3127 data
REM    176 parameters refined using      0 restraints
END
WGHT      0.0375      0.3075
REM Highest difference peak  0.412,  deepest hole -0.459,  1-sigma level  0.058
Q1    1   0.3333  0.1259  0.0222  11.00000  0.05    0.41
Q2    1   0.1925  0.1270  0.0286  11.00000  0.05    0.31
Q3    1   0.2564  0.3359  0.2958  11.00000  0.05    0.26
Q4    1   0.2730  0.1911 -0.0348  11.00000  0.05    0.23
Q5    1   0.2960  0.1189  0.3034  11.00000  0.05    0.21
Q6    1   0.0667  0.4220  0.4454  11.00000  0.05    0.20
Q7    1   0.2313  0.1243  0.3565  11.00000  0.05    0.20
Q8    1   0.2582  0.1242  0.3255  11.00000  0.05    0.20
Q9    1   0.1310  0.3805  0.3026  11.00000  0.05    0.20
Q10   1   0.1385  0.5271  0.2973  11.00000  0.05    0.20
Q11   1   0.2197  0.2778  0.0832  11.00000  0.05    0.19
Q12   1   0.4971  0.2172  0.3267  11.00000  0.05    0.19
Q13   1   0.3478  0.3424  0.4364  11.00000  0.05    0.19
Q14   1   0.3416  0.3529  0.3529  11.00000  0.05    0.18
Q15   1   0.0667  0.1668  0.0195  11.00000  0.05    0.18
Q16   1   0.6612  0.2048  0.3385  11.00000  0.05    0.18
Q17   1   0.3683  0.3560  0.2621  11.00000  0.05    0.18
Q18   1   0.0078  0.2890 -0.0412  11.00000  0.05    0.18
Q19   1   0.5673  0.5556  0.4735  11.00000  0.05    0.18
Q20   1  -0.0331  0.3666 -0.0004  11.00000  0.05    0.17
Q21   1   0.3008  0.3211  0.1200  11.00000  0.05    0.17
Q22   1   0.1575  0.3129  0.2330  11.00000  0.05    0.17
Q23   1  -0.0060  0.2155  0.0383  11.00000  0.05    0.17
Q24   1   0.5511  0.2067  0.2372  11.00000  0.05    0.17
Q25   1   0.4586  0.4568  0.5174  11.00000  0.05    0.17
;
data_New_Global_Publ_Block
_journal_date_recd_electronic     2013-09-24
_journal_date_accepted     2013-10-14
_journal_name_full     'Acta Crystallographica, Section E'
_journal_year     2013
_journal_volume     69
_journal_issue     11
_journal_page_first     o1692
_journal_page_last     o1693
_journal_paper_category     QO
_journal_paper_doi     10.1107/S1600536813028183
_journal_coeditor_code     YK2099
_publ_contact_author_name     'Ait Itto, My Youssef'
_publ_contact_author_address
;
Laboratoire de Physico-Chimie Mol\'eculaire et Synth\'ese Organique
D\'epartement de Chimie Facult\'e des Sciences, Semlalia BP 2390
Marrakech 40001, Morocco
;
_publ_contact_author_email     itto35@hotmail.com
_publ_contact_author_fax     '21244437408'
_publ_contact_author_phone     '21244434649'
_publ_section_title
;\
Absolute configuration of
(1<i>S</i>,3<i>R</i>,8<i>R</i>)-10-bromomethyl-2,2-dichloro-3,7,7-\
trimethyltricyclo[6.4.0.0^1,3^]dodec-9-ene
;
loop_
    _publ_author_name
    _publ_author_footnote
    _publ_author_address
    'Bimoussa, Abdoullah' .
;
Laboratoire de Physico-Chimie Mol\'eculaire et Synth\'ese Organique
D\'epartement de Chimie Facult\'e des Sciences, Semlalia BP 2390
Marrakech 40001, Morocco
;
    'Auhmani, Aziz' .
;
Laboratoire de Physico-Chimie Mol\'eculaire et Synth\'ese Organique
D\'epartement de Chimie Facult\'e des Sciences, Semlalia BP 2390
Marrakech 40001, Morocco
;
    'Ait Itto, My Youssef' .
;
Laboratoire de Physico-Chimie Mol\'eculaire et Synth\'ese Organique
D\'epartement de Chimie Facult\'e des Sciences, Semlalia BP 2390
Marrakech 40001, Morocco
;
    'Daran, Jean-Claude' .
;
Laboratoire de Chimie de Coordination, 205 route de Narbonne,
31077 Toulouse Cedex 04, France
;
    'Auhmani, Abdelwahed' .
;
Laboratoire de Physico-Chimie Mol\'eculaire et Synth\'ese Organique
D\'epartement de Chimie Facult\'e des Sciences, Semlalia BP 2390
Marrakech 40001, Morocco
;
