# Supplementary material for: Absolute configuration of (1S,3R,8R)-10-bromo­methyl-2,2-di­chloro-3,7,7-tri­methyl­tri­cyclo­[6.4.0.01,3]dodec-9-ene
Source: Acta Crystallogr Sect E Struct Rep Online. 2013 Oct 23;69(Pt 11):o1692–3. doi: 10.1107/S1600536813028183 (PMC3884344; doi:10.1107/S1600536813028183)
Supplement: Supplementary file 2 [file e-69-o1692-Isup2.hkl]

# 
# h,k,l, Fc-squared, Fo-squared, sigma(Fo-squared) and status flag 
# 
data_I
_shelx_title ' RN2 in P2(1)2(1)2(1)' 
_shelx_refln_list_code          4 
_shelx_F_calc_maximum      180.14 
_exptl_crystal_F_000       752.00 
_reflns_d_resolution_high  0.8158 
 
loop_ 
 _symmetry_equiv_pos_as_xyz 
 'x, y, z' 
 '-x+1/2, -y, z+1/2' 
 'x+1/2, -y+1/2, -z' 
 '-x, y+1/2, -z+1/2' 
 
_cell_length_a     9.1000 
_cell_length_b    12.5490 
_cell_length_c    14.4070 
_cell_angle_alpha  90.000 
_cell_angle_beta   90.000 
_cell_angle_gamma  90.000 
 
_shelx_F_squared_multiplier     1.000 
 
loop_ 
 _refln_index_h 
 _refln_index_k 
 _refln_index_l 
 _refln_F_squared_calc 
 _refln_F_squared_meas 
 _refln_F_squared_sigma 
 _refln_observed_status 
   2   0   0    17066.76    15101.06    298.28 o 
   4   0   0        3.69       21.16      3.49 o 
   6   0   0     5005.34     4976.43    127.39 o 
   8   0   0        1.85       -0.73      6.13 o 
  10   0   0       45.90       40.47      9.10 o 
   1   1   0       34.52       37.38      1.31 o 
   2   1   0      316.68      371.16      5.39 o 
   3   1   0    10940.00    10632.10    118.89 o 
   4   1   0     2017.23     1894.10     26.11 o 
   5   1   0     1827.12     1798.66     35.03 o 
   6   1   0      939.46      861.16     39.98 o 
   7   1   0       15.48        7.49      4.22 o 
   8   1   0      250.02      250.49     15.28 o 
   9   1   0      396.08      389.68     17.53 o 
  10   1   0      191.25      196.61     12.09 o 
  11   1   0        1.66        3.06      3.46 o 
   0   2   0     8221.31     9606.02    249.37 o 
   1   2   0     1420.68     1566.99     34.37 o 
   2   2   0      864.45     1034.67     11.12 o 
   3   2   0     7820.12     7723.48     84.08 o 
   4   2   0     1361.94     1369.29     22.19 o 
   5   2   0     2935.90     2647.42     61.51 o 
   6   2   0      705.39      673.03     24.61 o 
   7   2   0     2772.70     2733.86     61.84 o 
   8   2   0      102.68      109.82      8.39 o 
   9   2   0      119.69      114.80      9.80 o 
  10   2   0      157.36      151.40      9.20 o 
  11   2   0       49.51       46.73      6.83 o 
   1   3   0     1387.60     1435.62     22.52 o 
   2   3   0     8986.15     9403.76    118.53 o 
   3   3   0    10945.23    11522.57    155.20 o 
   4   3   0     1674.76     1794.59     54.03 o 
   5   3   0     2800.34     2777.84     64.99 o 
   6   3   0      351.05      350.29     21.17 o 
   7   3   0       75.02       76.94      6.57 o 
   8   3   0      783.08      753.39     22.28 o 
   9   3   0      276.58      278.83     14.45 o 
  10   3   0        2.60        4.60      3.79 o 
   0   4   0    16823.28    17809.60    275.07 o 
   1   4   0     1159.22     1190.39     27.62 o 
   2   4   0    12527.47    12980.61    204.35 o 
   3   4   0       45.69       65.90      7.15 o 
   4   4   0     5411.67     5328.69    148.88 o 
   5   4   0      106.75       84.55      9.62 o 
   6   4   0      558.58      573.31     42.96 o 
   7   4   0      122.06      105.32      7.63 o 
   8   4   0      198.87      196.58     10.98 o 
   9   4   0       76.91       85.83      8.44 o 
  10   4   0       93.26       97.96      8.85 o 
   1   5   0    32275.47    33028.22   1066.44 o 
   2   5   0     7049.17     7681.04    122.86 o 
   3   5   0      112.06      116.31      8.85 o 
   4   5   0     2857.21     3049.26    121.85 o 
   5   5   0      534.50      518.34     31.98 o 
   6   5   0     1021.68     1071.37     25.51 o 
   7   5   0       58.90       51.96      5.35 o 
   8   5   0      918.69      925.18     26.97 o 
   9   5   0        4.23        0.84      4.10 o 
  10   5   0      219.52      226.51     12.25 o 
   0   6   0     1293.74     1404.13     40.74 o 
   1   6   0     1420.24     1572.13     34.63 o 
   2   6   0     2280.81     2492.36     50.59 o 
   3   6   0      732.93      653.93     22.69 o 
   4   6   0        8.28        8.76      6.31 o 
   5   6   0     4884.60     4806.06    140.29 o 
   6   6   0        6.01       -1.75      3.19 o 
   7   6   0       74.24       82.88      7.86 o 
   8   6   0      121.18      132.89     12.00 o 
   9   6   0        0.13       -3.90     12.33 o 
  10   6   0       85.64       86.51      8.31 o 
   1   7   0     9661.67     9745.80    155.84 o 
   2   7   0     1360.89     1362.38     33.19 o 
   3   7   0     1891.38     2018.99     63.87 o 
   4   7   0      229.50      227.06     21.53 o 
   5   7   0     1463.49     1449.21     68.74 o 
   6   7   0      509.95      517.37     27.86 o 
   7   7   0     1187.01     1145.71     61.02 o 
   8   7   0      456.51      395.09     22.07 o 
   9   7   0       33.00       26.52     10.11 o 
   0   8   0     4974.19     4824.22    161.44 o 
   1   8   0     1472.85     1604.16     43.06 o 
   2   8   0     4573.60     4597.01     95.29 o 
   3   8   0      669.97      675.52     28.18 o 
   4   8   0     2731.20     2683.96     48.62 o 
   5   8   0      939.30      871.75     29.71 o 
   6   8   0       44.83       43.36      7.01 o 
   7   8   0       45.62       19.77      9.21 o 
   8   8   0        6.59        6.08      8.77 o 
   9   8   0        3.91        8.67      7.32 o 
   1   9   0     3139.27     3258.21    120.56 o 
   2   9   0     2904.67     3192.23     98.26 o 
   3   9   0     1093.00     1098.16     41.93 o 
   4   9   0       54.60       52.72     11.63 o 
   5   9   0        4.28        0.09      4.44 o 
   6   9   0      647.33      614.16     41.84 o 
   7   9   0       66.57       69.25     13.83 o 
   8   9   0     1005.71      937.26     49.96 o 
   9   9   0       10.26       12.01      7.17 o 
   0  10   0      188.93      187.65     24.31 o 
   1  10   0      754.22      794.47     38.95 o 
   2  10   0      925.71      888.15     32.21 o 
   3  10   0     2125.17     2278.38     77.70 o 
   4  10   0      352.99      334.43     21.82 o 
   5  10   0      672.38      719.59     33.77 o 
   6  10   0       11.66       10.38      7.48 o 
   7  10   0      178.84      171.20     21.04 o 
   8  10   0       46.72       51.48      7.89 o 
   1  11   0     3280.58     3410.68     79.83 o 
   2  11   0       20.19       22.59      5.43 o 
   3  11   0     1099.63     1103.16     37.16 o 
   4  11   0      688.39      647.91     32.36 o 
   5  11   0      282.88      303.81     31.54 o 
   6  11   0      392.12      399.16     34.43 o 
   7  11   0      107.89      103.78     16.64 o 
   0  12   0     2081.51     2346.38    133.88 o 
   1  12   0       82.74       79.98      8.87 o 
   2  12   0     1535.41     1697.20     42.11 o 
   3  12   0        0.76       -3.46      3.85 o 
   4  12   0      503.11      618.32     45.74 o 
   5  12   0        0.95       -3.02      8.33 o 
   6  12   0      684.91      788.22     46.30 o 
   1  13   0      869.29      950.14     30.31 o 
   2  13   0      386.06      396.96     17.04 o 
   3  13   0      384.74      466.43     36.71 o 
   4  13   0      849.70      985.76     54.39 o 
   5  13   0       98.80       99.37     14.47 o 
   0  14   0      105.86       81.59     11.32 o 
   1  14   0      586.53      637.46     20.93 o 
   2  14   0       66.69       54.15     11.52 o 
   3  14   0      534.54      635.17     40.60 o 
   4  14   0      103.23       85.55     13.72 o 
   1  15   0      563.40      615.75     32.97 o 
   2  15   0      337.63      352.21     23.98 o 
   1   0   1     2580.51     2562.19     32.67 o 
   2   0   1        0.27        4.48      1.59 o 
   3   0   1      512.70      470.72     10.48 o 
   4   0   1       41.20       47.32      3.64 o 
   5   0   1     1110.50     1121.62     26.83 o 
   6   0   1      507.91      515.72     21.80 o 
   7   0   1      124.01       94.80      7.54 o 
   8   0   1     1046.84     1019.56     33.36 o 
   9   0   1       79.83       74.68      8.26 o 
  10   0   1      579.06      634.99     22.09 o 
  11   0   1      794.52      871.57     21.30 o 
 -11   1   1      394.56      420.36     13.64 o 
 -10   1   1      282.23      286.14     14.38 o 
  -9   1   1      755.35      756.50     25.88 o 
  -8   1   1     1430.84     1352.49     38.98 o 
  -7   1   1      727.44      695.44     21.18 o 
  -6   1   1     1214.24     1178.40     52.24 o 
  -5   1   1     2459.67     2526.39     37.86 o 
  -4   1   1     4937.26     4849.63     58.63 o 
  -3   1   1      661.87      660.03     12.84 o 
  -2   1   1     8138.31     7560.69    117.78 o 
  -1   1   1     6815.78     6699.53    247.77 o 
   0   1   1      595.78      655.81     33.46 o 
   1   1   1     6655.29     6835.17     98.47 o 
   2   1   1     8223.01     8271.82    113.61 o 
   3   1   1      877.41      866.69     12.20 o 
   4   1   1     4915.65     4822.92     54.14 o 
   5   1   1     2497.86     2609.73     46.16 o 
   6   1   1     1291.08     1221.42     50.72 o 
   7   1   1      777.84      763.21     23.14 o 
   8   1   1     1392.20     1321.92     35.28 o 
   9   1   1      707.74      725.32     24.48 o 
  10   1   1      282.29      279.32     12.38 o 
  11   1   1      404.27      434.21     15.87 o 
 -11   2   1      354.08      370.95     23.50 o 
 -10   2   1       82.34       78.82      7.72 o 
  -9   2   1      267.11      253.34     13.91 o 
  -8   2   1      245.04      243.38     13.26 o 
  -7   2   1     3226.33     3100.73     57.98 o 
  -6   2   1      244.88      228.92     17.36 o 
  -5   2   1     6173.45     6007.92     89.00 o 
  -4   2   1      566.18      576.43     19.26 o 
  -3   2   1    11081.59    10193.16    137.15 o 
  -2   2   1     1816.37     1858.67     26.63 o 
  -1   2   1    17466.36    19268.87    273.51 o 
   0   2   1     7811.15     7914.36    199.49 o 
   1   2   1    17032.39    17222.75    251.38 o 
   2   2   1     1785.41     1898.92     23.24 o 
   3   2   1    11177.81    10894.89    183.55 o 
   4   2   1      721.23      731.37     22.15 o 
   5   2   1     6394.72     6184.92     98.99 o 
   6   2   1      261.06      273.07     21.64 o 
   7   2   1     3111.15     2890.74     69.53 o 
   8   2   1      249.15      264.75     12.88 o 
   9   2   1      302.33      298.89     15.29 o 
  10   2   1       74.66       72.43      6.62 o 
  11   2   1      361.93      344.15     16.67 o 
 -10   3   1       79.50       71.31      7.20 o 
  -9   3   1     1081.66     1126.02     30.81 o 
  -8   3   1     1341.49     1288.70     37.37 o 
  -7   3   1      574.17      559.54     17.69 o 
  -6   3   1     2637.23     2612.08     70.99 o 
  -5   3   1     1784.26     1748.89     41.23 o 
  -4   3   1     4248.98     4354.11     60.09 o 
  -3   3   1     2020.24     2224.94     28.72 o 
  -2   3   1     4397.57     4558.06     68.26 o 
  -1   3   1      219.43      230.77      8.46 o 
   0   3   1      594.39      752.60     18.63 o 
   1   3   1      301.47      319.83      8.67 o 
   2   3   1     4628.02     4907.23     54.96 o 
   3   3   1     1785.20     1955.76     25.21 o 
   4   3   1     4118.01     3951.03     78.73 o 
   5   3   1     1762.11     1689.84     76.98 o 
   6   3   1     2673.39     2475.00    172.73 o 
   7   3   1      560.09      560.23     17.84 o 
   8   3   1     1317.97     1321.66     31.17 o 
   9   3   1     1087.31     1160.73     31.56 o 
  10   3   1       68.65       66.90      6.37 o 
 -10   4   1      913.50      997.06     25.55 o 
  -9   4   1      139.25      138.92     10.17 o 
  -8   4   1      939.55      929.16     27.20 o 
  -7   4   1      151.47      140.01     10.92 o 
  -6   4   1     2208.26     2250.08    104.72 o 
  -5   4   1      930.24     1020.46     36.44 o 
  -4   4   1       46.44       29.36      4.76 o 
  -3   4   1     1098.97     1177.58     19.70 o 
  -2   4   1     3276.06     3690.85     45.97 o 
  -1   4   1      927.66      971.96     19.19 o 
   0   4   1       24.93       49.53      3.25 o 
   1   4   1     1072.82     1146.53     27.65 o 
   2   4   1     3419.82     3850.73     67.34 o 
   3   4   1     1107.73     1216.21     24.07 o 
   4   4   1       55.99       41.53      7.06 o 
   5   4   1      890.12      893.34     39.99 o 
   6   4   1     2234.34     2327.66     79.67 o 
   7   4   1      137.86      135.80      8.66 o 
   8   4   1      883.21      862.91     23.94 o 
   9   4   1      150.52      163.42     10.71 o 
  10   4   1      888.75      985.11     28.74 o 
 -10   5   1      116.99      109.92      7.19 o 
  -9   5   1      221.71      220.46     13.85 o 
  -8   5   1      690.31      671.13     22.21 o 
  -7   5   1      240.27      224.04     13.50 o 
  -6   5   1     2318.37     2266.59     42.20 o 
  -5   5   1      739.27      812.71     40.97 o 
  -4   5   1     2574.58     2616.54    157.15 o 
  -3   5   1      280.76      327.95     14.46 o 
  -2   5   1     2875.63     2763.31     51.95 o 
  -1   5   1      708.43      836.98     24.17 o 
   0   5   1     2961.68     3226.63     41.10 o 
   1   5   1      735.87      863.93     20.99 o 
   2   5   1     2503.81     2439.12     47.37 o 
   3   5   1      262.03      272.02     13.23 o 
   4   5   1     2623.02     2615.78    140.18 o 
   5   5   1      780.39      821.85     67.26 o 
   6   5   1     2288.02     2166.31     52.46 o 
   7   5   1      195.17      154.24     10.57 o 
   8   5   1      654.08      582.68     24.26 o 
   9   5   1      242.04      209.76     19.07 o 
  10   5   1      119.12      112.22      8.70 o 
 -10   6   1      103.04       90.74      8.68 o 
  -9   6   1      785.93      757.90     25.46 o 
  -8   6   1        6.57        7.04      4.18 o 
  -7   6   1     1603.91     1501.49     44.89 o 
  -6   6   1     2167.11     2049.41     48.71 o 
  -5   6   1     2554.63     2725.65    168.99 o 
  -4   6   1      170.59      234.75     20.80 o 
  -3   6   1     6065.14     5941.87     99.42 o 
  -2   6   1     1555.81     1621.56     42.56 o 
  -1   6   1     3237.14     3354.88     50.70 o 
   0   6   1      225.01      202.03     10.02 o 
   1   6   1     3298.60     3408.47     56.57 o 
   2   6   1     1530.73     1567.09     37.18 o 
   3   6   1     5950.14     5946.70     99.34 o 
   4   6   1      186.16      244.08     21.51 o 
   5   6   1     2625.59     2671.61    117.99 o 
   6   6   1     2259.89     2213.75     63.74 o 
   7   6   1     1614.81     1618.80    112.06 o 
   8   6   1        7.48       10.94      4.40 o 
   9   6   1      744.28      645.10     68.15 o 
  10   6   1       87.11       64.58      9.29 o 
  -9   7   1      862.03      806.25     37.37 o 
  -8   7   1      103.33       99.57     11.43 o 
  -7   7   1     1056.07      976.67     31.94 o 
  -6   7   1      555.73      460.34     25.08 o 
  -5   7   1       70.10       83.25     17.18 o 
  -4   7   1      791.14      760.93     44.34 o 
  -3   7   1      164.89      154.89     12.63 o 
  -2   7   1     1575.83     1594.31     39.50 o 
  -1   7   1       98.20      118.47     10.00 o 
   0   7   1      868.08      839.37     23.18 o 
   1   7   1      155.34      178.55     11.62 o 
   2   7   1     1880.93     1885.23     40.79 o 
   3   7   1      164.15      157.94     11.82 o 
   4   7   1      765.08      731.45     47.26 o 
   5   7   1       55.89       59.56      9.53 o 
   6   7   1      517.76      476.78     35.67 o 
   7   7   1      980.89      925.74     53.92 o 
   8   7   1      139.78      129.23     13.80 o 
   9   7   1      892.13      912.91     50.16 o 
  -9   8   1       17.18       16.96      7.75 o 
  -8   8   1      262.62      269.58     34.24 o 
  -7   8   1       17.48       13.31      6.38 o 
  -6   8   1      191.23      138.05     13.58 o 
  -5   8   1      375.69      370.54     23.12 o 
  -4   8   1      547.44      539.58     24.96 o 
  -3   8   1      760.07      733.23     29.60 o 
  -2   8   1      280.04      260.29     17.52 o 
  -1   8   1     2058.88     2113.94     58.39 o 
   0   8   1      975.00     1007.49     27.96 o 
   1   8   1     2138.13     2277.92     71.80 o 
   2   8   1      313.22      304.34     23.35 o 
   3   8   1      754.45      749.85     29.85 o 
   4   8   1      525.55      504.11     17.17 o 
   5   8   1      308.78      288.32     16.05 o 
   6   8   1      245.34      215.09     14.19 o 
   7   8   1       11.00        2.39      3.64 o 
   8   8   1      255.50      286.37     26.96 o 
   9   8   1       21.30       34.11      9.83 o 
  -9   9   1      341.09      380.31     18.86 o 
  -8   9   1      399.80      404.90     30.93 o 
  -7   9   1       26.31       24.91     10.66 o 
  -6   9   1      779.37      813.88     49.90 o 
  -5   9   1       54.06       43.74      8.94 o 
  -4   9   1     2290.49     2387.30     69.55 o 
  -3   9   1      709.31      676.11     23.24 o 
  -2   9   1     1162.10     1163.88     30.96 o 
  -1   9   1       60.90       64.56      8.55 o 
   0   9   1     2118.36     2171.01     85.57 o 
   1   9   1       76.60       64.80      9.07 o 
   2   9   1     1248.79     1231.97     50.37 o 
   3   9   1      731.32      711.77     31.35 o 
   4   9   1     2257.11     2240.48     67.23 o 
   5   9   1       57.29       37.44      7.85 o 
   6   9   1      759.79      795.93     36.83 o 
   7   9   1       22.20       26.56      9.81 o 
   8   9   1      364.76      343.77     28.64 o 
  -8  10   1      168.30      200.09     21.24 o 
  -7  10   1     1010.40      952.85     51.40 o 
  -6  10   1      216.80      195.85     22.99 o 
  -5  10   1     1283.17     1233.91     64.66 o 
  -4  10   1      702.58      663.71     26.92 o 
  -3  10   1     1059.10     1077.43     30.86 o 
  -2  10   1       36.48       38.78     17.29 o 
  -1  10   1      501.20      493.14     24.09 o 
   0  10   1     1632.13     1767.90     61.82 o 
   1  10   1      459.54      464.68     40.45 o 
   2  10   1       28.33       41.92      6.91 o 
   3  10   1      969.26      932.10     41.14 o 
   4  10   1      738.51      707.02     50.03 o 
   5  10   1     1317.87     1303.49     47.99 o 
   6  10   1      211.80      205.40     22.61 o 
   7  10   1      994.55      977.72     52.08 o 
   8  10   1      157.68      190.04     14.56 o 
  -7  11   1      293.04      306.26     27.23 o 
  -6  11   1      316.36      300.80     29.27 o 
  -5  11   1      207.90      202.77     25.85 o 
  -4  11   1      290.63      307.86     32.96 o 
  -3  11   1     1019.32     1038.80     43.27 o 
  -2  11   1      332.78      335.13     20.05 o 
  -1  11   1       14.03       25.19      6.75 o 
   0  11   1      160.57      187.37     21.04 o 
   1  11   1       15.30       23.24      6.71 o 
   2  11   1      336.72      355.75     20.74 o 
   3  11   1     1077.42     1158.04     47.40 o 
   4  11   1      319.02      338.47     34.08 o 
   5  11   1      198.72      218.86     18.24 o 
   6  11   1      347.90      311.85     30.64 o 
   7  11   1      269.45      310.76     28.97 o 
  -6  12   1       52.20       56.74     12.95 o 
  -5  12   1       92.70       82.39     16.28 o 
  -4  12   1       27.46       36.93     14.92 o 
  -3  12   1      255.95      224.53     15.61 o 
  -2  12   1       40.28       42.78      7.01 o 
  -1  12   1      871.23      929.28     35.12 o 
   0  12   1       44.54       50.97     12.85 o 
   1  12   1      792.09      790.53     31.47 o 
   2  12   1       43.84       34.06      7.35 o 
   3  12   1      229.45      211.77     14.69 o 
   4  12   1       34.08       31.61     11.65 o 
   5  12   1      107.87      123.03     19.39 o 
   6  12   1       54.78       64.39     13.28 o 
  -5  13   1       39.56       37.17      9.99 o 
  -4  13   1     1372.85     1499.65     70.13 o 
  -3  13   1      192.17      170.22     15.34 o 
  -2  13   1      661.29      667.66     23.35 o 
  -1  13   1      182.13      172.62     12.44 o 
   0  13   1      799.62      905.63     32.74 o 
   1  13   1      191.08      181.37     12.41 o 
   2  13   1      614.96      651.33     35.94 o 
   3  13   1      195.55      215.02     22.64 o 
   4  13   1     1382.53     1730.60     76.76 o 
   5  13   1       24.53       40.75     15.54 o 
  -4  14   1      148.08      135.56     16.21 o 
  -3  14   1      178.79      175.41     13.16 o 
  -2  14   1      128.42      116.02     12.21 o 
  -1  14   1      169.44      200.19     13.05 o 
   0  14   1      387.60      396.52     17.19 o 
   1  14   1      215.54      243.80     12.29 o 
   2  14   1      124.47      130.52     10.62 o 
   3  14   1      191.42      232.14     24.74 o 
   4  14   1      147.06      120.77     16.00 o 
  -2  15   1       39.60       23.71      6.58 o 
  -1  15   1      299.76      311.46     15.50 o 
   0  15   1        1.18        0.18      5.30 o 
   1  15   1      287.66      306.69     23.07 o 
   2  15   1       54.77       24.18      8.23 o 
   0   0   2      590.25      580.05     18.06 o 
   1   0   2     5839.91     5595.15     96.95 o 
   2   0   2    32449.05    26210.18    728.13 o 
   3   0   2     6957.80     6361.95     84.18 o 
   4   0   2    19391.77    18359.47    334.48 o 
   5   0   2      626.34      591.95     24.11 o 
   6   0   2      291.60      290.90     15.32 o 
   7   0   2      500.66      463.98     17.63 o 
   8   0   2     1273.42     1133.17     40.44 o 
   9   0   2       20.36       15.30      5.27 o 
  10   0   2      361.09      363.53     14.01 o 
  11   0   2       59.45       76.51      8.46 o 
 -11   1   2      119.58      114.41      6.66 o 
 -10   1   2      291.12      313.11     14.87 o 
  -9   1   2      180.85      184.81     12.64 o 
  -8   1   2     1272.69     1242.43     37.68 o 
  -7   1   2     1124.15     1087.64     28.67 o 
  -6   1   2      122.60      127.12     14.24 o 
  -5   1   2     2573.49     2526.43     47.71 o 
  -4   1   2      132.00      145.25      7.49 o 
  -3   1   2     2403.56     2436.45     37.59 o 
  -2   1   2     3565.86     3530.74     50.35 o 
  -1   1   2    10440.94    10350.22    136.48 o 
   0   1   2      109.97      108.86      4.76 o 
   1   1   2    10578.70    10596.07    156.16 o 
   2   1   2     3769.93     3741.77     44.95 o 
   3   1   2     2769.83     2817.10     39.14 o 
   4   1   2      110.46      121.33      6.29 o 
   5   1   2     2641.65     2465.07     69.97 o 
   6   1   2      146.09      141.47     11.92 o 
   7   1   2     1115.79     1025.60     28.03 o 
   8   1   2     1384.41     1331.74     31.70 o 
   9   1   2      196.24      205.76     12.91 o 
  10   1   2      296.34      313.65     13.13 o 
  11   1   2      144.53      134.27     10.72 o 
 -10   2   2       92.36      106.09      8.61 o 
  -9   2   2      456.73      452.07     16.78 o 
  -8   2   2       13.66        0.31      4.55 o 
  -7   2   2      650.59      625.75     23.37 o 
  -6   2   2      536.73      556.95     26.20 o 
  -5   2   2     2247.36     2248.35     39.70 o 
  -4   2   2     2990.27     2960.02     45.16 o 
  -3   2   2      575.17      594.65     15.91 o 
  -2   2   2     1086.14     1103.08     26.45 o 
  -1   2   2     2198.53     2346.62     40.60 o 
   0   2   2      331.86      354.15      7.59 o 
   1   2   2     2153.97     2194.81     31.03 o 
   2   2   2     1014.72     1042.54     18.17 o 
   3   2   2      674.00      661.08     13.54 o 
   4   2   2     3142.20     3035.52     41.98 o 
   5   2   2     2153.88     1980.75     62.52 o 
   6   2   2      618.26      588.35     33.03 o 
   7   2   2      632.77      582.90     18.28 o 
   8   2   2       19.70       11.00      3.99 o 
   9   2   2      503.30      498.57     19.93 o 
  10   2   2       92.31      102.16      8.64 o 
 -10   3   2      188.88      178.43     10.75 o 
  -9   3   2       62.55       65.56      6.65 o 
  -8   3   2       38.08       38.04      5.96 o 
  -7   3   2     1085.00     1065.39     28.90 o 
  -6   3   2      727.91      793.93     35.15 o 
  -5   3   2     3432.31     3476.21     73.91 o 
  -4   3   2     1138.83     1155.69     24.42 o 
  -3   3   2     1450.37     1402.78     24.99 o 
  -2   3   2     3152.36     3448.37     51.74 o 
  -1   3   2    10978.20    11219.98    252.28 o 
   0   3   2    10996.82    11024.09    288.10 o 
   1   3   2    11487.15    11641.73    154.57 o 
   2   3   2     3160.36     3307.77     57.65 o 
   3   3   2     1623.54     1591.73     25.07 o 
   4   3   2     1160.02     1132.96     28.08 o 
   5   3   2     3113.77     3065.70     73.32 o 
   6   3   2      713.10      675.99     37.22 o 
   7   3   2     1225.20     1156.05     40.11 o 
   8   3   2       25.48       23.71      5.04 o 
   9   3   2       52.84       59.74      7.26 o 
  10   3   2      193.56      207.20     13.39 o 
 -10   4   2       77.76       84.52      9.24 o 
  -9   4   2       30.16       14.22      6.07 o 
  -8   4   2     1031.66      968.62     27.89 o 
  -7   4   2       50.03       40.10      4.93 o 
  -6   4   2     3938.84     3858.01     93.22 o 
  -5   4   2      650.89      664.52     21.84 o 
  -4   4   2     4339.54     4477.51     82.13 o 
  -3   4   2     2459.10     2672.11     35.54 o 
  -2   4   2     5243.44     5445.28     76.18 o 
  -1   4   2     6343.77     6607.12    138.93 o 
   0   4   2    10309.08    10322.72    132.01 o 
   1   4   2     6526.88     6777.58     88.04 o 
   2   4   2     4985.55     4991.41     69.96 o 
   3   4   2     2556.53     2757.01     37.89 o 
   4   4   2     4228.48     4273.56     74.81 o 
   5   4   2      636.05      667.80     48.29 o 
   6   4   2     3848.46     3631.11    107.21 o 
   7   4   2       46.67       45.57      5.53 o 
   8   4   2     1040.44      997.74     32.03 o 
   9   4   2       18.75       10.90      6.96 o 
  10   4   2       63.17       68.23      9.58 o 
 -10   5   2      239.28      275.49     20.03 o 
  -9   5   2      294.87      308.56     14.11 o 
  -8   5   2      421.34      420.93     20.11 o 
  -7   5   2      314.08      278.11     13.95 o 
  -6   5   2     2503.92     2439.48     65.64 o 
  -5   5   2     1817.75     1924.14    209.50 o 
  -4   5   2     1707.36     1923.71     54.40 o 
  -3   5   2     6543.52     6714.05     87.71 o 
  -2   5   2     4262.95     4427.58     66.88 o 
  -1   5   2      775.47      818.37     20.64 o 
   0   5   2      112.43      147.24     10.94 o 
   1   5   2      734.60      782.92     19.63 o 
   2   5   2     4068.55     4130.01     71.39 o 
   3   5   2     6549.65     6660.18     86.01 o 
   4   5   2     1613.19     1709.08     58.65 o 
   5   5   2     1734.51     1755.61     88.94 o 
   6   5   2     2532.56     2558.00     80.40 o 
   7   5   2      292.30      230.17     15.60 o 
   8   5   2      416.21      405.01     17.67 o 
   9   5   2      292.53      281.08     17.21 o 
  10   5   2      233.63      235.92     16.14 o 
 -10   6   2       41.56       55.41      6.94 o 
  -9   6   2      798.63      793.41     28.38 o 
  -8   6   2      234.38      263.47     15.36 o 
  -7   6   2      988.17      956.95     31.26 o 
  -6   6   2     1005.93      953.11     48.45 o 
  -5   6   2      177.89      185.67     20.17 o 
  -4   6   2     1121.49     1164.13    102.37 o 
  -3   6   2      387.24      396.83     17.50 o 
  -2   6   2     2221.18     2233.46     43.21 o 
  -1   6   2     1639.10     1739.11     32.17 o 
   0   6   2        9.46       11.47      4.18 o 
   1   6   2     1515.43     1598.90     33.97 o 
   2   6   2     2195.06     2136.33     46.37 o 
   3   6   2      364.17      365.94     16.92 o 
   4   6   2     1138.83     1185.59     49.04 o 
   5   6   2      160.06      196.97     27.64 o 
   6   6   2     1112.00     1099.93     46.99 o 
   7   6   2     1123.34     1068.20    111.10 o 
   8   6   2      259.44      251.69     15.63 o 
   9   6   2      784.10      708.99     33.62 o 
  10   6   2       60.28       84.08     12.89 o 
  -9   7   2      312.78      310.29     17.72 o 
  -8   7   2       21.23       14.66      5.11 o 
  -7   7   2       13.51        7.61      4.60 o 
  -6   7   2      142.75      119.66     12.39 o 
  -5   7   2     1327.67     1316.58     37.06 o 
  -4   7   2     1121.47     1094.20     58.64 o 
  -3   7   2     5879.90     5494.31    116.82 o 
  -2   7   2      981.11     1031.37     30.13 o 
  -1   7   2     2845.28     2889.61     64.94 o 
   0   7   2        4.35        1.40      4.56 o 
   1   7   2     2849.21     3039.72     67.09 o 
   2   7   2      802.83      813.58     22.53 o 
   3   7   2     5972.22     5923.49    134.32 o 
   4   7   2     1127.32     1171.06     68.11 o 
   5   7   2     1369.97     1412.03    100.56 o 
   6   7   2      111.79      102.94     10.61 o 
   7   7   2       21.73       19.63      7.98 o 
   8   7   2       26.16       17.44      8.59 o 
   9   7   2      310.32      319.59     28.32 o 
  -9   8   2       53.65       58.89      7.25 o 
  -8   8   2      394.30      398.13     21.30 o 
  -7   8   2       99.55       88.70     11.34 o 
  -6   8   2      877.26      777.92     44.98 o 
  -5   8   2      105.78       78.86     14.52 o 
  -4   8   2      817.93      882.79     49.76 o 
  -3   8   2      254.78      257.04     24.64 o 
  -2   8   2     2537.63     2338.81     87.88 o 
  -1   8   2     3595.99     3542.56     98.45 o 
   0   8   2     4829.21     4783.57     96.08 o 
   1   8   2     3598.40     3820.45     99.90 o 
   2   8   2     2500.83     2538.44     68.49 o 
   3   8   2      283.80      254.80     15.23 o 
   4   8   2      888.68      909.28     36.56 o 
   5   8   2      114.92      119.81     13.11 o 
   6   8   2      885.40      807.31     30.39 o 
   7   8   2      123.80      116.41     10.56 o 
   8   8   2      381.32      420.96     23.62 o 
   9   8   2       69.14       85.57     14.13 o 
  -8   9   2      133.98      136.87     10.97 o 
  -7   9   2      757.19      685.54     29.37 o 
  -6   9   2      468.73      463.81     24.70 o 
  -5   9   2     1200.00     1162.00     62.87 o 
  -4   9   2      811.60      816.85     50.48 o 
  -3   9   2      309.33      299.82     17.40 o 
  -2   9   2      673.81      692.80     29.01 o 
  -1   9   2      751.54      758.97     40.45 o 
   0   9   2     2705.78     2912.46     70.24 o 
   1   9   2      774.90      774.02     31.90 o 
   2   9   2      702.38      714.12     32.46 o 
   3   9   2      294.01      303.65     21.50 o 
   4   9   2      799.47      798.89     55.03 o 
   5   9   2     1053.29     1066.34     42.20 o 
   6   9   2      518.61      542.18     34.04 o 
   7   9   2      789.99      827.26     48.30 o 
   8   9   2      142.95      196.30     21.51 o 
  -8  10   2        0.53       -8.40      8.40 o 
  -7  10   2      720.20      699.68     30.76 o 
  -6  10   2      670.92      661.59     44.27 o 
  -5  10   2      851.05      806.18     50.99 o 
  -4  10   2      534.30      530.43     49.19 o 
  -3  10   2      351.71      358.52     20.26 o 
  -2  10   2      345.14      338.48     19.87 o 
  -1  10   2      604.67      590.55     26.88 o 
   0  10   2     2297.75     2444.97     61.31 o 
   1  10   2      639.34      685.04     33.84 o 
   2  10   2      372.40      399.77     24.27 o 
   3  10   2      350.91      383.11     25.76 o 
   4  10   2      542.29      527.16     43.56 o 
   5  10   2      806.09      835.26     55.31 o 
   6  10   2      695.42      722.76     32.63 o 
   7  10   2      723.10      827.92     46.46 o 
   8  10   2        1.14       19.34      8.93 o 
  -7  11   2      617.57      635.53     39.27 o 
  -6  11   2       21.03        2.28      8.25 o 
  -5  11   2      651.82      633.69     46.12 o 
  -4  11   2       52.81       51.77     15.01 o 
  -3  11   2     1425.31     1435.00     55.12 o 
  -2  11   2      445.29      470.86     24.40 o 
  -1  11   2      945.32     1027.28     37.99 o 
   0  11   2     1272.24     1216.80     42.07 o 
   1  11   2      970.76      990.45     41.15 o 
   2  11   2      428.70      422.47     21.45 o 
   3  11   2     1481.43     1541.15     54.54 o 
   4  11   2       81.33       75.27     11.86 o 
   5  11   2      629.24      644.62     32.37 o 
   6  11   2       19.64        6.16      8.62 o 
   7  11   2      651.79      748.39     45.63 o 
  -6  12   2       28.91       43.15     10.80 o 
  -5  12   2      296.27      264.40     27.49 o 
  -4  12   2     1047.73     1196.61     66.60 o 
  -3  12   2      545.05      535.90     30.87 o 
  -2  12   2     1118.54     1253.48     56.82 o 
  -1  12   2       27.44       35.40      8.28 o 
   0  12   2      310.43      371.21     23.02 o 
   1  12   2       28.01       33.51      6.24 o 
   2  12   2     1123.33     1274.80     63.92 o 
   3  12   2      505.16      519.76     38.69 o 
   5  12   2      331.19      337.34     27.29 o 
   6  12   2       33.23       18.28      7.51 o 
  -5  13   2       91.53      104.62     15.25 o 
  -4  13   2      129.03      136.20     19.35 o 
  -3  13   2      208.21      219.17     17.72 o 
  -2  13   2      635.24      650.18     32.96 o 
  -1  13   2      325.52      337.74     20.48 o 
   0  13   2     1131.64     1203.97     33.85 o 
   1  13   2      298.93      334.70     20.20 o 
   2  13   2      634.33      599.66     30.06 o 
   3  13   2      208.05      173.85     15.97 o 
   4  13   2      116.90      124.83     20.32 o 
   5  13   2       89.68       56.25     10.98 o 
  -4  14   2      480.37      498.59     30.21 o 
  -3  14   2        8.64       21.42      5.20 o 
  -2  14   2      338.50      326.52     29.80 o 
  -1  14   2       28.37       24.33      5.66 o 
   0  14   2       84.66       72.00      8.22 o 
   1  14   2       32.74       30.73      8.59 o 
   2  14   2      356.32      357.83     20.94 o 
   3  14   2       12.32        6.40      9.47 o 
   4  14   2      463.07      362.86     27.41 o 
  -1  15   2      520.20      576.17     31.78 o 
   0  15   2      423.95      425.78     26.98 o 
   1  15   2      554.36      616.86     62.42 o 
   2  15   2      181.45      164.67     17.93 o 
   1   0   3      464.65      444.40      9.35 o 
   2   0   3      606.67      604.44     14.84 o 
   3   0   3      429.05      405.29     11.93 o 
   4   0   3     5021.72     5039.21     80.79 o 
   5   0   3        5.79        3.24      2.91 o 
   6   0   3     2473.79     2596.38     80.34 o 
   7   0   3      801.67      827.37     22.43 o 
   8   0   3       83.65       65.49      7.06 o 
   9   0   3      242.20      276.06     17.28 o 
  10   0   3      537.46      536.13     16.91 o 
 -10   1   3      124.22      134.28     11.38 o 
  -9   1   3      430.42      490.23     23.16 o 
  -8   1   3      248.76      240.09     13.68 o 
  -7   1   3     1022.35      918.64     26.57 o 
  -6   1   3     1315.34     1359.62     57.21 o 
  -5   1   3      366.56      321.39     13.18 o 
  -4   1   3      365.22      308.66     12.96 o 
  -3   1   3     3387.33     3261.61     51.84 o 
  -2   1   3     3268.09     3180.26     58.36 o 
  -1   1   3     3833.64     3763.40     46.49 o 
   0   1   3    28649.34    29163.56    527.81 o 
   1   1   3     3859.77     4067.51     52.18 o 
   2   1   3     3250.37     3185.69     35.34 o 
   3   1   3     3507.15     3380.48     45.24 o 
   4   1   3      437.52      400.41     13.43 o 
   5   1   3      347.85      311.14     15.63 o 
   6   1   3     1315.63     1351.11     48.00 o 
   7   1   3     1109.23     1017.84     25.45 o 
   8   1   3      223.25      201.50     11.41 o 
   9   1   3      438.01      488.71     19.77 o 
  10   1   3      135.27      145.03      8.85 o 
 -10   2   3       65.95       74.86      7.20 o 
  -9   2   3      253.91      214.43     13.04 o 
  -8   2   3      631.72      588.60     30.59 o 
  -7   2   3      835.91      839.12     27.82 o 
  -6   2   3     2211.93     2419.62     74.86 o 
  -5   2   3     2283.40     2224.11     42.51 o 
  -4   2   3     1773.67     1836.08     36.83 o 
  -3   2   3    10977.91    10810.62    140.77 o 
  -2   2   3      499.84      440.56     11.65 o 
  -1   2   3    26094.74    26077.04    273.40 o 
   0   2   3     4263.45     4236.23     51.30 o 
   1   2   3    25959.62    25670.42    696.23 o 
   2   2   3      502.92      454.34     11.54 o 
   3   2   3    10409.59    10105.29    172.87 o 
   4   2   3     1956.73     1944.96     38.24 o 
   5   2   3     2443.51     2323.51     60.37 o 
   6   2   3     2346.40     2357.84     65.51 o 
   7   2   3      787.20      770.37     21.64 o 
   8   2   3      570.32      534.23     18.78 o 
   9   2   3      241.84      236.98     13.46 o 
  10   2   3       62.11       70.51      6.09 o 
 -10   3   3      576.02      597.84     16.57 o 
  -9   3   3      305.23      315.85     15.22 o 
  -8   3   3      112.08      102.98      8.88 o 
  -7   3   3     2535.13     2495.75     57.62 o 
  -6   3   3       99.77       61.62      7.99 o 
  -5   3   3     1815.21     1849.17     45.75 o 
  -4   3   3     3110.95     3135.56     62.45 o 
  -3   3   3     1791.83     1832.54     31.47 o 
  -2   3   3     4539.15     4711.34     62.42 o 
  -1   3   3     4320.00     4291.92     49.80 o 
   0   3   3     3597.51     3621.70     39.93 o 
   1   3   3     4479.91     4457.33     54.77 o 
   2   3   3     4898.53     5053.62     70.00 o 
   3   3   3     1689.98     1670.47     27.68 o 
   4   3   3     3247.17     3175.92     51.96 o 
   5   3   3     1830.08     1865.79     53.63 o 
   6   3   3       82.00       63.65     17.70 o 
   7   3   3     2448.30     2401.18     57.95 o 
   8   3   3      112.64       92.96      9.32 o 
   9   3   3      303.14      288.87     15.34 o 
  10   3   3      552.33      551.95     25.64 o 
 -10   4   3      164.91      184.15      9.53 o 
  -9   4   3      359.15      359.48     15.57 o 
  -8   4   3      310.17      295.92     16.76 o 
  -7   4   3      337.60      341.41     17.72 o 
  -6   4   3     2968.29     3178.13     62.28 o 
  -5   4   3       76.42       91.52      8.71 o 
  -4   4   3     3170.71     3340.19     53.06 o 
  -3   4   3     1541.76     1607.54     30.15 o 
  -2   4   3     2887.51     3001.58     48.66 o 
  -1   4   3      487.89      503.39     12.22 o 
   0   4   3     1941.99     2007.23     27.71 o 
   1   4   3      480.62      482.51     11.81 o 
   2   4   3     2793.40     2748.20     49.75 o 
   3   4   3     1698.09     1746.38     30.27 o 
   4   4   3     3155.79     3152.74     70.66 o 
   5   4   3       94.68       74.99     10.74 o 
   6   4   3     2801.72     2972.36     64.17 o 
   7   4   3      388.04      353.15     17.05 o 
   8   4   3      250.25      237.86     13.76 o 
   9   4   3      380.37      339.36     18.50 o 
  10   4   3      181.05      175.81     14.21 o 
 -10   5   3      136.25      159.09      9.59 o 
  -9   5   3       33.62       29.05      5.96 o 
  -8   5   3      382.11      389.78     19.31 o 
  -7   5   3       91.45       95.45      9.71 o 
  -6   5   3        3.49       13.44      5.01 o 
  -5   5   3     1612.57     1691.29     95.20 o 
  -4   5   3     3088.19     3275.14    106.04 o 
  -3   5   3     1429.79     1442.37     32.34 o 
  -2   5   3     7005.88     7277.20    133.42 o 
  -1   5   3      956.21     1050.04     23.77 o 
   0   5   3     4258.77     4485.59     65.63 o 
   1   5   3     1063.04     1159.21     38.35 o 
   2   5   3     7298.14     7811.06    118.57 o 
   3   5   3     1279.33     1263.19     27.97 o 
   4   5   3     2756.88     2902.12     67.85 o 
   5   5   3     1595.73     1519.98     59.78 o 
   6   5   3        0.19        0.16      5.61 o 
   7   5   3      145.69      130.73     10.58 o 
   8   5   3      405.88      389.18     19.73 o 
   9   5   3       41.24       28.34      6.53 o 
  10   5   3      143.52      158.26     18.60 o 
 -10   6   3      190.49      181.12     14.69 o 
  -9   6   3      124.80      113.57      9.44 o 
  -8   6   3      282.55      264.17     15.43 o 
  -7   6   3      415.62      414.37     19.80 o 
  -6   6   3       36.39       40.43     10.35 o 
  -5   6   3     2037.62     2027.79     56.38 o 
  -4   6   3     1062.52     1068.70     46.76 o 
  -3   6   3     1185.76     1162.19     29.15 o 
  -2   6   3      293.93      258.55     11.08 o 
  -1   6   3    10353.49    10180.36    136.72 o 
   0   6   3      395.99      445.64     17.51 o 
   1   6   3    10055.54    10014.21    152.97 o 
   2   6   3      313.89      278.37     15.03 o 
   3   6   3     1110.23     1071.75     31.57 o 
   4   6   3     1089.68     1136.89     66.59 o 
   5   6   3     2123.53     2153.65     59.99 o 
   6   6   3       39.22       23.24      6.07 o 
   7   6   3      384.21      356.32     20.12 o 
   8   6   3      304.57      291.92     21.93 o 
   9   6   3      135.22      114.87     13.42 o 
  10   6   3      201.27      239.28     21.36 o 
  -9   7   3      178.28      174.26     10.51 o 
  -8   7   3      657.77      669.16     24.17 o 
  -7   7   3      596.63      568.17     23.24 o 
  -6   7   3      208.39      188.05     15.71 o 
  -5   7   3     3768.22     3742.53     92.77 o 
  -4   7   3      855.52      895.87     71.73 o 
  -3   7   3     1537.36     1502.98     53.80 o 
  -2   7   3     3622.96     3641.82     71.33 o 
  -1   7   3      187.79      178.01     13.47 o 
   0   7   3     5026.72     5172.40     92.44 o 
   1   7   3      167.53      179.10     19.01 o 
   2   7   3     3670.25     3782.99     73.72 o 
   3   7   3     1489.74     1530.36     41.50 o 
   4   7   3      864.37      870.43     59.13 o 
   5   7   3     3900.52     3664.35    100.34 o 
   6   7   3      189.21      201.43     17.06 o 
   7   7   3      633.76      607.57     26.39 o 
   8   7   3      638.66      645.46     31.57 o 
   9   7   3      174.92      187.13     12.15 o 
  -9   8   3       73.25       66.90      7.38 o 
  -8   8   3      793.67      774.25     24.98 o 
  -7   8   3      206.29      198.36     12.90 o 
  -6   8   3      841.85      848.63     35.49 o 
  -5   8   3      213.83      214.66     16.81 o 
  -4   8   3       88.19       68.70     14.19 o 
  -3   8   3      186.44      170.59     16.41 o 
  -2   8   3     1577.92     1536.41     76.85 o 
  -1   8   3      132.27      133.90     14.63 o 
   0   8   3       11.47        9.58      4.67 o 
   1   8   3      110.22      121.26     12.14 o 
   2   8   3     1609.89     1597.96     70.28 o 
   3   8   3      161.50      148.28     12.97 o 
   4   8   3       87.57       92.01     23.00 o 
   5   8   3      235.54      238.67     14.33 o 
   6   8   3      719.54      668.41     27.33 o 
   7   8   3      220.22      216.00     14.12 o 
   8   8   3      769.17      797.82     27.23 o 
   9   8   3       78.85       87.47     13.62 o 
  -8   9   3      291.58      283.84     13.41 o 
  -7   9   3      665.49      665.78     28.91 o 
  -6   9   3       54.42       60.73      8.99 o 
  -5   9   3      554.04      549.42     41.66 o 
  -4   9   3      915.77      879.93     53.62 o 
  -3   9   3     1284.51     1357.07     35.69 o 
  -2   9   3     4515.83     4745.77     95.40 o 
  -1   9   3     1033.97     1070.55     34.17 o 
   0   9   3     2985.69     2972.85     69.64 o 
   1   9   3     1052.90     1058.30     27.46 o 
   2   9   3     4685.41     4672.68     74.13 o 
   3   9   3     1168.48     1105.13     41.47 o 
   4   9   3      934.00      911.50     38.14 o 
   5   9   3      564.71      608.12     47.65 o 
   6   9   3       54.22       50.30      7.54 o 
   7   9   3      658.33      672.03     58.51 o 
   8   9   3      303.62      336.08     34.38 o 
  -8  10   3      301.10      294.66     23.60 o 
  -7  10   3       53.66       51.77     12.65 o 
  -6  10   3      120.13      119.93     10.21 o 
  -5  10   3      847.80      866.31     52.81 o 
  -4  10   3      230.39      224.59     28.26 o 
  -3  10   3     1450.66     1590.45     58.53 o 
  -2  10   3      236.34      238.01     26.44 o 
  -1  10   3     3398.53     3581.97     81.80 o 
   0  10   3      124.95      118.37     12.13 o 
   1  10   3     3407.48     3832.03    100.69 o 
   2  10   3      266.01      287.58     20.19 o 
   3  10   3     1359.28     1574.66     79.22 o 
   4  10   3      211.25      153.51     22.85 o 
   5  10   3      849.63      877.74     56.49 o 
   6  10   3      115.23      103.68     18.31 o 
  -7  11   3      206.84      183.03     19.56 o 
  -6  11   3      135.43      128.23     19.45 o 
  -5  11   3      212.39      157.55     22.72 o 
  -4  11   3      190.38      208.38     27.56 o 
  -3  11   3      269.56      214.78     29.11 o 
  -2  11   3      489.22      529.02     26.14 o 
  -1  11   3      257.52      262.76     18.34 o 
   0  11   3      929.30     1025.73     32.45 o 
   1  11   3      258.16      255.87     23.78 o 
   2  11   3      487.29      570.77     29.52 o 
   3  11   3      227.70      234.03     23.55 o 
   4  11   3      189.87      150.86     22.75 o 
   5  11   3      214.04      232.93     25.84 o 
   6  11   3      138.83      108.42     16.14 o 
  -6  12   3      357.18      391.05     28.97 o 
  -5  12   3      325.23      326.72     30.14 o 
  -4  12   3     1607.65     1624.81     80.00 o 
  -3  12   3      210.05      203.91     27.38 o 
  -2  12   3      468.78      498.65     24.05 o 
  -1  12   3      235.66      234.61     14.52 o 
   0  12   3      137.70      127.03     12.73 o 
   1  12   3      219.06      210.03     13.52 o 
   2  12   3      486.89      454.88     23.13 o 
   3  12   3      196.77      182.83     13.80 o 
   4  12   3     1644.28     1590.01     54.48 o 
   5  12   3      320.61      273.38     38.33 o 
  -5  13   3      105.47      119.18     15.56 o 
  -4  13   3      296.51      299.58     27.02 o 
  -3  13   3      188.13      165.68     15.25 o 
  -2  13   3      551.97      635.72     32.21 o 
  -1  13   3       65.91       84.44     13.29 o 
   0  13   3      868.78      959.40     32.79 o 
   1  13   3       63.16       59.05     12.33 o 
   2  13   3      567.39      633.46     32.50 o 
   3  13   3      176.49      191.36     15.90 o 
   4  13   3      262.44      253.15     26.60 o 
   5  13   3       98.21       24.66      7.26 o 
  -4  14   3       93.31       64.52     10.11 o 
  -3  14   3     1020.65     1047.31     37.21 o 
  -2  14   3       97.93      101.20     10.23 o 
  -1  14   3     1361.84     1362.99     52.64 o 
   0  14   3        2.00       -1.20      4.33 o 
   1  14   3     1326.62     1459.57     79.90 o 
   2  14   3       70.39       65.11      9.21 o 
   3  14   3     1056.84     1115.07     57.26 o 
  -1  15   3       23.67       14.21      5.64 o 
   0  15   3      161.22      181.87     16.12 o 
   1  15   3       19.75       19.30      5.72 o 
   0   0   4     3487.86     3607.30     65.94 o 
   1   0   4     5724.69     5243.86     58.77 o 
   2   0   4     5052.93     4947.61     76.40 o 
   3   0   4       14.28       10.53      3.57 o 
   4   0   4     4842.73     4664.51    110.15 o 
   5   0   4     2089.41     2102.90     46.41 o 
   6   0   4     2455.34     2448.39     94.31 o 
   7   0   4     2769.91     2723.88     53.30 o 
   8   0   4      371.75      375.48     16.03 o 
   9   0   4        0.51        1.84      4.27 o 
  10   0   4       87.08       87.88      6.79 o 
 -10   1   4      754.60      829.34     20.45 o 
  -9   1   4      568.23      542.36     20.22 o 
  -8   1   4      264.95      289.03     15.06 o 
  -7   1   4     1570.48     1525.56     47.67 o 
  -6   1   4     1022.57     1088.67     61.59 o 
  -5   1   4     2119.56     2140.19     64.86 o 
  -4   1   4      821.05      833.49     23.74 o 
  -3   1   4     3047.59     2895.95     49.35 o 
  -2   1   4     6272.51     5986.04     74.91 o 
  -1   1   4      648.61      688.20     12.57 o 
   0   1   4      140.61      149.90      4.68 o 
   1   1   4      615.11      630.53     10.38 o 
   2   1   4     6391.35     6523.80     83.76 o 
   3   1   4     3024.12     2950.47     66.97 o 
   4   1   4      734.22      718.10     22.29 o 
   5   1   4     2263.63     2311.71     46.45 o 
   6   1   4     1004.33     1081.06     53.40 o 
   7   1   4     1682.06     1619.09     34.55 o 
   8   1   4      235.60      231.21     12.39 o 
   9   1   4      572.72      579.31     21.24 o 
  10   1   4      754.10      818.71     22.20 o 
 -10   2   4      153.97      161.64     14.31 o 
  -9   2   4      987.96     1044.70     30.74 o 
  -8   2   4      200.14      210.02     12.68 o 
  -7   2   4      844.87      876.87     30.02 o 
  -6   2   4      482.29      497.62     19.20 o 
  -5   2   4      238.24      266.40     13.94 o 
  -4   2   4       74.48       68.36      6.84 o 
  -3   2   4      491.16      503.13     20.32 o 
  -2   2   4      566.58      580.60     16.85 o 
  -1   2   4       51.12       66.99      3.62 o 
   0   2   4      106.95       88.67      4.31 o 
   1   2   4       68.18       77.06      4.36 o 
   2   2   4      647.75      641.87     20.95 o 
   3   2   4      404.90      420.98     15.42 o 
   4   2   4       98.15       90.00      6.82 o 
   5   2   4      253.27      264.54     22.73 o 
   6   2   4      412.68      409.17     27.20 o 
   7   2   4      763.36      807.46     25.58 o 
   8   2   4      158.25      150.95     10.05 o 
   9   2   4      901.44      898.14     27.98 o 
  10   2   4      176.33      171.22     12.77 o 
 -10   3   4      472.28      545.57     22.72 o 
  -9   3   4      752.27      807.32     24.22 o 
  -8   3   4      409.75      389.50     19.81 o 
  -7   3   4     2444.01     2308.52     54.82 o 
  -6   3   4      160.74      143.54     12.22 o 
  -5   3   4     4040.81     4118.55     86.21 o 
  -4   3   4     2443.94     2545.04     55.30 o 
  -3   3   4     1322.26     1315.38     30.50 o 
  -2   3   4     3282.79     3516.32     51.19 o 
  -1   3   4     6164.47     6387.31     62.75 o 
   0   3   4      153.10      137.22      5.12 o 
   1   3   4     5979.73     6289.71     88.88 o 
   2   3   4     3416.77     3658.12     55.83 o 
   3   3   4     1420.88     1381.09     32.20 o 
   4   3   4     2431.31     2408.42     44.22 o 
   5   3   4     4137.30     4212.44     95.05 o 
   6   3   4      167.79      161.20     10.53 o 
   7   3   4     2476.76     2244.26     48.54 o 
   8   3   4      466.93      452.46     19.37 o 
   9   3   4      744.96      698.95     22.53 o 
  10   3   4      430.85      428.72     52.25 o 
 -10   4   4      211.18      204.58     21.94 o 
  -9   4   4       42.36       48.83      7.14 o 
  -8   4   4     1389.01     1388.59     39.91 o 
  -7   4   4      731.93      728.79     33.53 o 
  -6   4   4     2068.89     2040.60     50.09 o 
  -5   4   4     1807.30     1868.27     43.59 o 
  -4   4   4     4089.78     4208.31     71.12 o 
  -3   4   4     2116.31     2091.83     37.51 o 
  -2   4   4     6236.91     6415.05     90.83 o 
  -1   4   4     2003.59     2053.96     37.26 o 
   0   4   4      900.32      925.91     16.82 o 
   1   4   4     1984.16     2080.15     35.90 o 
   2   4   4     6087.03     6313.80    124.12 o 
   3   4   4     2111.69     1977.52     40.63 o 
   4   4   4     4061.97     4048.26     65.81 o 
   5   4   4     1911.74     1945.38     59.71 o 
   6   4   4     1942.99     1956.13     79.45 o 
   7   4   4      792.40      770.05     30.25 o 
   8   4   4     1358.90     1331.40     35.01 o 
   9   4   4       40.79       44.22      7.73 o 
  10   4   4      204.31      208.55     21.95 o 
 -10   5   4      131.52      132.54      8.30 o 
  -9   5   4      461.26      490.58     19.96 o 
  -8   5   4      459.81      503.63     21.92 o 
  -7   5   4      895.32      880.41     30.18 o 
  -6   5   4     2459.19     2462.96     67.94 o 
  -5   5   4     1280.11     1320.56     40.69 o 
  -4   5   4      300.72      322.51     23.57 o 
  -3   5   4      770.22      788.62     27.00 o 
  -2   5   4       30.63       44.34      5.58 o 
  -1   5   4       66.06       61.10      5.98 o 
   0   5   4     2805.95     2754.96     52.67 o 
   1   5   4       74.28       90.99      6.33 o 
   2   5   4       36.12       56.39      6.24 o 
   3   5   4      751.28      672.91     24.88 o 
   4   5   4      328.59      320.99     22.22 o 
   5   5   4     1309.19     1264.26     77.30 o 
   6   5   4     2326.85     2127.91     78.52 o 
   7   5   4      973.38      955.35     29.36 o 
   8   5   4      467.02      470.21     35.78 o 
   9   5   4      479.25      484.56     27.26 o 
  10   5   4      138.44      173.01     19.21 o 
  -9   6   4      500.39      510.48     19.44 o 
  -8   6   4       83.17       63.50      8.10 o 
  -7   6   4      267.92      248.01     15.37 o 
  -6   6   4      481.96      456.99     36.01 o 
  -5   6   4      660.95      687.05     29.50 o 
  -4   6   4      633.35      707.88     44.44 o 
  -3   6   4      310.16      328.11     14.92 o 
  -2   6   4      612.75      580.87     25.24 o 
  -1   6   4     1129.22     1081.20     33.38 o 
   0   6   4      196.88      156.33     10.89 o 
   1   6   4     1152.75     1226.52     33.46 o 
   2   6   4      645.18      664.21     23.63 o 
   3   6   4      267.03      252.15     20.64 o 
   4   6   4      742.03      728.51     54.09 o 
   5   6   4      642.11      576.23     18.51 o 
   6   6   4      491.46      461.34     20.55 o 
   7   6   4      247.55      236.15     16.58 o 
   8   6   4       99.40       82.67     14.92 o 
   9   6   4      496.13      533.74     26.89 o 
  -9   7   4       20.88       28.33      4.77 o 
  -8   7   4      465.50      455.41     28.53 o 
  -7   7   4      769.92      806.56     28.37 o 
  -6   7   4      620.64      606.95     29.90 o 
  -5   7   4      634.09      629.87     29.47 o 
  -4   7   4      286.36      244.73     14.60 o 
  -3   7   4      266.54      266.04     15.99 o 
  -2   7   4      558.49      550.40     24.46 o 
  -1   7   4     1960.03     1984.52     59.72 o 
   0   7   4     3141.16     3215.10     78.14 o 
   1   7   4     1931.89     2004.15     48.82 o 
   2   7   4      613.35      596.01     22.22 o 
   3   7   4      261.97      279.23     19.98 o 
   4   7   4      298.35      305.30     17.07 o 
   5   7   4      596.18      542.68     21.72 o 
   6   7   4      544.66      507.42     27.67 o 
   7   7   4      810.07      834.35     31.21 o 
   8   7   4      443.28      454.69     25.83 o 
   9   7   4       23.63       32.43      5.51 o 
  -9   8   4      172.31      162.91     11.35 o 
  -8   8   4      961.42      905.51     27.03 o 
  -7   8   4       68.82       67.78      8.17 o 
  -6   8   4     1911.89     1909.08     59.91 o 
  -5   8   4      319.43      350.00     22.27 o 
  -4   8   4     2320.68     2359.72     68.56 o 
  -3   8   4     1182.55     1112.35     39.27 o 
  -2   8   4      832.47      812.48     37.21 o 
  -1   8   4      277.07      265.48     23.92 o 
   0   8   4      256.54      261.48     17.18 o 
   1   8   4      250.74      226.21     14.94 o 
   2   8   4      829.31      842.13     48.78 o 
   3   8   4     1145.30     1070.68     30.89 o 
   4   8   4     2331.16     2271.58     67.29 o 
   5   8   4      390.47      368.43     22.86 o 
   6   8   4     1870.24     1881.69     59.73 o 
   7   8   4       58.66       56.92      7.01 o 
   8   8   4     1011.91     1117.18     39.52 o 
  -8   9   4      280.17      252.25     14.40 o 
  -7   9   4      158.46      151.51     10.65 o 
  -6   9   4       41.79       31.70     11.65 o 
  -5   9   4      245.57      234.05     27.73 o 
  -4   9   4      594.55      583.31     31.33 o 
  -3   9   4     2218.66     2209.63     99.03 o 
  -2   9   4      243.05      258.09     20.77 o 
  -1   9   4      212.84      198.32     14.37 o 
   0   9   4     1007.23     1009.97     30.97 o 
   1   9   4      158.14      170.53     10.01 o 
   2   9   4      257.52      243.61     18.02 o 
   3   9   4     2221.22     2091.16     63.26 o 
   4   9   4      567.84      479.76     26.67 o 
   5   9   4      255.59      259.01     19.20 o 
   6   9   4       49.56       42.88      9.98 o 
   7   9   4      188.05      180.93     22.00 o 
   8   9   4      302.71      297.24     22.99 o 
  -8  10   4      151.54      166.82     16.38 o 
  -7  10   4      134.98      132.44     11.03 o 
  -6  10   4      216.61      181.86     19.55 o 
  -5  10   4      128.71      122.66     21.15 o 
  -4  10   4      271.80      272.44     31.76 o 
  -3  10   4     2180.55     2196.90    102.49 o 
  -2  10   4     1092.64     1041.74     35.80 o 
  -1  10   4      284.65      247.03     17.24 o 
   0  10   4      521.06      481.31     24.03 o 
   1  10   4      258.16      253.83     16.65 o 
   2  10   4     1126.86     1092.30     42.26 o 
   3  10   4     2233.19     2118.81     88.73 o 
   4  10   4      258.37      251.41     29.31 o 
   5  10   4      146.34      126.28     21.10 o 
   6  10   4      216.75      217.73     17.34 o 
   7  10   4      136.17      137.54     16.16 o 
  -7  11   4      151.44      161.00     17.31 o 
  -6  11   4      131.85      130.13     18.77 o 
  -5  11   4     1014.66      990.67     58.59 o 
  -4  11   4      568.37      531.49     44.02 o 
  -3  11   4      609.09      658.55     50.35 o 
  -2  11   4      199.46      195.11     14.56 o 
  -1  11   4      455.29      468.10     24.84 o 
   0  11   4      381.62      379.24     18.78 o 
   1  11   4      456.23      506.21     24.57 o 
   2  11   4      290.42      279.93     17.15 o 
   3  11   4      625.42      692.83     27.92 o 
   4  11   4      578.83      561.96     30.20 o 
   5  11   4     1042.97     1008.86     55.87 o 
   6  11   4      125.77      124.16     16.35 o 
  -6  12   4     1030.59     1055.53     49.64 o 
  -5  12   4      124.40      130.90     19.08 o 
  -4  12   4      263.66      280.15     29.13 o 
  -3  12   4      256.92      237.23     29.02 o 
  -2  12   4       19.24       39.78      9.80 o 
  -1  12   4      724.29      726.92     30.39 o 
   0  12   4      285.40      327.01     33.05 o 
   1  12   4      704.78      676.68     35.58 o 
   2  12   4       11.65       21.69      6.51 o 
   3  12   4      252.45      267.78     16.21 o 
   4  12   4      309.74      335.75     21.54 o 
   5  12   4      101.52      100.16     14.45 o 
  -5  13   4      396.84      400.31     26.57 o 
  -4  13   4       78.78       79.42     13.84 o 
  -3  13   4      190.18      207.62     16.41 o 
  -2  13   4        0.28       14.22      6.19 o 
  -1  13   4      174.67      165.69     13.14 o 
   0  13   4      224.06      217.01     15.12 o 
   1  13   4      204.28      210.87     19.09 o 
   2  13   4        1.44        6.76      5.15 o 
   3  13   4      186.40      184.17     11.31 o 
   4  13   4       84.50       75.83     19.95 o 
  -3  14   4       98.04       80.69      7.70 o 
  -2  14   4      125.49      119.13     12.07 o 
  -1  14   4      462.12      425.18     43.48 o 
   0  14   4      187.29      163.91     12.21 o 
   1  14   4      453.59      424.56     20.30 o 
   2  14   4       99.90       90.44      9.98 o 
   3  14   4      106.39       95.75     15.34 o 
   1   0   5      283.73      314.84      8.08 o 
   2   0   5     2194.67     2079.19     33.74 o 
   3   0   5     3648.93     3546.88     62.56 o 
   4   0   5        6.15       23.68      5.60 o 
   5   0   5     1692.85     1694.62     49.46 o 
   6   0   5      456.87      489.96     28.59 o 
   7   0   5      426.54      443.82     14.92 o 
   8   0   5     3039.34     3145.23     69.79 o 
   9   0   5       24.96       27.42      5.37 o 
  10   0   5        0.01        0.98      2.12 o 
 -10   1   5      220.90      231.99     10.44 o 
  -9   1   5       24.73       22.13      5.28 o 
  -8   1   5      508.14      504.50     19.94 o 
  -7   1   5      395.79      425.53     17.00 o 
  -6   1   5      224.18      206.03     13.61 o 
  -5   1   5     1779.01     1752.16     54.87 o 
  -4   1   5     4106.31     3984.11     91.01 o 
  -3   1   5     1450.26     1343.01     30.71 o 
  -2   1   5     2288.55     2075.05     33.33 o 
  -1   1   5     5774.37     5515.79     63.49 o 
   0   1   5        1.62        2.12      1.24 o 
   1   1   5     5568.88     5447.02     63.22 o 
   2   1   5     2258.25     2079.51     29.33 o 
   3   1   5     1613.04     1568.66     33.33 o 
   4   1   5     3985.05     3756.58     73.40 o 
   5   1   5     1759.22     1767.70     40.99 o 
   6   1   5      233.96      269.08     21.86 o 
   7   1   5      354.71      377.37     15.07 o 
   8   1   5      507.52      482.25     17.79 o 
   9   1   5       16.42       24.68      5.59 o 
  10   1   5      210.06      198.78     10.23 o 
 -10   2   5       25.54       33.06      5.50 o 
  -9   2   5       23.30       15.31      7.78 o 
  -8   2   5      147.77      138.72     10.22 o 
  -7   2   5      101.86      104.05     10.29 o 
  -6   2   5        4.77        0.62      3.51 o 
  -5   2   5     1797.47     1852.49     43.46 o 
  -4   2   5     3306.88     3481.61     62.36 o 
  -3   2   5     2979.00     3062.47     54.14 o 
  -2   2   5     9111.11     9252.21    157.89 o 
  -1   2   5    16549.29    16572.32    397.38 o 
   0   2   5    11504.94    11416.59    263.04 o 
   1   2   5    16948.78    17394.10    304.54 o 
   2   2   5     9563.02     9656.38    232.42 o 
   3   2   5     3030.97     3119.16     82.91 o 
   4   2   5     3187.11     3177.08     64.47 o 
   5   2   5     1700.21     1745.15     47.46 o 
   6   2   5        1.90       -3.69      3.69 o 
   7   2   5       97.16       99.26      9.39 o 
   8   2   5      155.88      150.32     11.21 o 
   9   2   5       22.16       25.84      5.84 o 
  10   2   5       23.36       25.59      5.64 o 
 -10   3   5       96.73      104.95      8.22 o 
  -9   3   5      117.64      127.12     14.27 o 
  -8   3   5      515.11      546.49     33.98 o 
  -7   3   5       80.65       77.98      8.68 o 
  -6   3   5     2247.53     2281.06     84.01 o 
  -5   3   5     1884.22     2027.10     46.32 o 
  -4   3   5     1688.53     1752.71     40.05 o 
  -3   3   5     3154.01     3306.42     58.40 o 
  -2   3   5     1311.68     1345.49     32.19 o 
  -1   3   5     2153.69     2097.38     45.65 o 
   0   3   5     6509.26     6420.22     72.90 o 
   1   3   5     2276.27     2262.33     40.38 o 
   2   3   5     1347.15     1300.36     36.76 o 
   3   3   5     3168.78     3150.85     59.45 o 
   4   3   5     1553.85     1463.01     62.33 o 
   5   3   5     1863.41     1841.25     54.16 o 
   6   3   5     2301.51     2292.03     55.41 o 
   7   3   5       79.42       73.92      7.77 o 
   8   3   5      500.07      486.57     18.94 o 
   9   3   5      127.22      121.90      9.04 o 
  10   3   5       90.17       92.31     15.72 o 
 -10   4   5       51.86       58.49      5.80 o 
  -9   4   5      224.75      239.25     13.62 o 
  -8   4   5       82.23       73.24      8.85 o 
  -7   4   5      156.58      163.22     12.57 o 
  -6   4   5      592.30      617.10     27.90 o 
  -5   4   5     1678.46     1737.43     49.06 o 
  -4   4   5     1237.50     1261.16     33.46 o 
  -3   4   5     2489.22     2607.32     50.85 o 
  -2   4   5     1404.19     1523.01     32.72 o 
  -1   4   5      658.43      725.23     18.50 o 
   0   4   5       16.21       15.38      2.52 o 
   1   4   5      814.75      928.81     16.64 o 
   2   4   5     1467.38     1557.93     47.97 o 
   3   4   5     2806.16     2901.46     57.27 o 
   4   4   5     1195.90     1201.17     41.09 o 
   5   4   5     1602.24     1617.62     65.36 o 
   6   4   5      560.49      518.93     21.53 o 
   7   4   5      188.40      180.33     11.82 o 
   8   4   5       97.35       80.93     10.36 o 
   9   4   5      253.86      256.48     20.06 o 
  10   4   5       35.31       46.46     11.15 o 
 -10   5   5       38.12       35.57      4.96 o 
  -9   5   5      286.35      273.40     14.16 o 
  -8   5   5       96.24       96.12      9.69 o 
  -7   5   5      755.78      749.20     27.62 o 
  -6   5   5     1816.04     1844.23     56.69 o 
  -5   5   5      155.40      165.36     11.93 o 
  -4   5   5     1156.20     1305.88     57.19 o 
  -3   5   5     2767.77     2820.54     89.86 o 
  -2   5   5     1238.33     1260.64     33.55 o 
  -1   5   5     3794.15     3882.63     89.68 o 
   0   5   5     3523.50     3626.75     59.53 o 
   1   5   5     3270.30     3344.23     49.75 o 
   2   5   5     1205.66     1144.77     38.03 o 
   3   5   5     2628.68     2566.26     61.53 o 
   4   5   5     1212.83     1264.38     57.23 o 
   5   5   5      188.21      182.31     11.94 o 
   6   5   5     1950.49     1889.38     60.87 o 
   7   5   5      752.67      736.13     25.53 o 
   8   5   5       89.34       83.74     13.22 o 
   9   5   5      275.41      265.96     19.53 o 
  10   5   5       40.75       30.62      8.25 o 
  -9   6   5      866.09      843.60     26.23 o 
  -8   6   5       60.06       54.28      8.61 o 
  -7   6   5       70.98       76.87      9.35 o 
  -6   6   5      154.88      172.87     15.61 o 
  -5   6   5      122.88      124.40     12.90 o 
  -4   6   5      665.95      683.33     26.77 o 
  -3   6   5     5506.45     5778.01    115.61 o 
  -2   6   5     2902.84     2856.27     68.04 o 
  -1   6   5     1234.33     1229.63     38.11 o 
   0   6   5     7555.97     7644.65    122.99 o 
   1   6   5     1334.61     1387.93     31.41 o 
   2   6   5     3046.29     2984.86     60.01 o 
   3   6   5     5332.54     5258.97     92.00 o 
   4   6   5      694.94      723.50     54.05 o 
   5   6   5       98.16       79.46      8.02 o 
   6   6   5      163.37      162.04     12.18 o 
   7   6   5       73.55       65.99      9.44 o 
   8   6   5       69.91       62.67     10.59 o 
   9   6   5      844.45      820.87     55.68 o 
  -9   7   5      110.91      109.59      9.17 o 
  -8   7   5       66.81       69.25      7.86 o 
  -7   7   5     1226.70     1253.92     36.84 o 
  -6   7   5      748.56      766.17     34.43 o 
  -5   7   5       58.96       74.82     33.17 o 
  -4   7   5     1666.95     1685.99     76.04 o 
  -3   7   5     1378.33     1313.04     38.39 o 
  -2   7   5     1456.96     1506.74     47.26 o 
  -1   7   5     2963.99     2848.65     69.83 o 
   0   7   5     7098.50     7201.92    142.38 o 
   1   7   5     2868.70     2872.31     72.66 o 
   2   7   5     1374.54     1393.56     44.66 o 
   3   7   5     1430.58     1347.52     39.28 o 
   4   7   5     1665.90     1556.90     69.05 o 
   5   7   5       60.18       51.08      9.27 o 
   6   7   5      795.61      740.96     27.00 o 
   7   7   5     1229.23     1281.95     39.67 o 
   8   7   5       80.85       76.07     11.07 o 
   9   7   5      115.86      107.08     14.24 o 
  -8   8   5       34.89       41.56      6.05 o 
  -7   8   5      451.62      408.70     18.71 o 
  -6   8   5      210.35      222.48     20.61 o 
  -5   8   5      627.21      596.60     30.49 o 
  -4   8   5     1060.71     1045.67     41.90 o 
  -3   8   5     1113.54     1051.68     28.78 o 
  -2   8   5      595.35      577.48     21.91 o 
  -1   8   5      356.71      351.90     25.03 o 
   0   8   5      302.59      302.44     17.40 o 
   1   8   5      434.49      447.97     23.42 o 
   2   8   5      568.32      537.23     19.87 o 
   3   8   5     1107.35     1057.13     40.22 o 
   4   8   5      984.64      959.16     58.88 o 
   5   8   5      552.92      503.55     27.44 o 
   6   8   5      184.49      180.29     12.68 o 
   7   8   5      457.07      410.29     19.74 o 
   8   8   5       41.14       41.53     10.81 o 
  -8   9   5       10.83        4.55      5.21 o 
  -7   9   5       49.30       47.79      6.38 o 
  -6   9   5      659.18      634.77     26.70 o 
  -5   9   5      979.68      942.76     39.70 o 
  -4   9   5      631.36      641.43     47.60 o 
  -3   9   5      955.48      901.45     37.04 o 
  -2   9   5     1685.32     1675.56     71.49 o 
  -1   9   5     1352.39     1399.69     53.34 o 
   0   9   5     3371.86     3422.54     64.44 o 
   1   9   5     1414.75     1413.70     34.97 o 
   2   9   5     1715.97     1710.01     40.00 o 
   3   9   5     1028.43      968.77     39.12 o 
   4   9   5      649.99      633.87     31.21 o 
   5   9   5      927.81      874.78     37.26 o 
   6   9   5      734.52      678.73     33.36 o 
   7   9   5       46.73       42.04     12.15 o 
   8   9   5        9.36        7.39      5.36 o 
  -7  10   5      401.31      416.11     21.83 o 
  -6  10   5       62.01       61.22     15.55 o 
  -5  10   5      539.68      590.82     44.39 o 
  -4  10   5      240.04      195.55     26.88 o 
  -3  10   5      814.53      860.95     36.18 o 
  -2  10   5     1041.10     1049.97     42.35 o 
  -1  10   5      845.69      933.85     57.11 o 
   0  10   5     2233.43     2304.56     74.92 o 
   1  10   5     1003.59     1120.61     37.43 o 
   2  10   5      961.01      937.37     32.94 o 
   3  10   5      862.06      857.25     59.72 o 
   4  10   5      236.85      242.27     26.16 o 
   5  10   5      535.45      515.69     40.53 o 
   6  10   5       76.28       83.42     10.81 o 
   7  10   5      392.03      403.04     27.57 o 
  -7  11   5      253.59      270.25     20.67 o 
  -6  11   5      276.04      263.94     14.91 o 
  -5  11   5      306.66      286.01     29.42 o 
  -4  11   5      148.28      145.56     23.74 o 
  -3  11   5      263.53      255.29     30.86 o 
  -2  11   5      874.57      876.28     37.55 o 
  -1  11   5      696.89      713.75     38.99 o 
   0  11   5      509.85      591.50     34.31 o 
   1  11   5      706.36      749.45     38.30 o 
   2  11   5      908.35      953.55     57.42 o 
   3  11   5      301.58      280.60     21.77 o 
   4  11   5      134.09      124.40     20.69 o 
   5  11   5      301.10      280.49     26.78 o 
   6  11   5      278.44      238.30     21.88 o 
  -6  12   5      390.18      372.00     25.10 o 
  -5  12   5      552.19      546.26     36.23 o 
  -4  12   5      149.07      147.60     21.21 o 
  -3  12   5      246.63      300.21     31.43 o 
  -2  12   5     1082.61     1031.19     39.27 o 
  -1  12   5        5.94       10.46      5.75 o 
   0  12   5      276.13      251.13     21.18 o 
   1  12   5       12.94       19.21     14.59 o 
   2  12   5     1054.83     1059.46     56.67 o 
   3  12   5      246.78      276.38     20.11 o 
   4  12   5      170.81      149.59     21.55 o 
   5  12   5      551.44      574.17     34.13 o 
  -5  13   5       99.75       94.04     11.98 o 
  -4  13   5      320.73      347.95     24.08 o 
  -3  13   5      503.91      511.73     19.72 o 
  -2  13   5      805.49      836.44     44.65 o 
  -1  13   5      811.01      815.96     30.51 o 
   0  13   5      118.27      112.96     10.27 o 
   1  13   5      813.73      821.88     28.41 o 
   2  13   5      829.73      902.09     28.46 o 
   3  13   5      456.05      414.32     21.63 o 
   4  13   5      303.92      238.51     75.63 o 
  -2  14   5      265.42      254.70     28.06 o 
  -1  14   5      751.03      715.21    102.73 o 
   0  14   5      290.79      289.00     15.15 o 
   1  14   5      740.02      769.77     26.87 o 
   2  14   5      267.69      288.15     12.49 o 
   3  14   5      168.55      172.39     14.82 o 
   0   0   6    12011.59    12331.95    478.50 o 
   1   0   6     1339.07     1518.05     24.58 o 
   2   0   6     5987.88     5811.64     83.97 o 
   3   0   6    11909.39    11098.41    234.03 o 
   4   0   6      418.58      388.74     34.94 o 
   5   0   6     2391.57     2407.93     67.89 o 
   6   0   6     1063.56     1135.95     51.72 o 
   7   0   6      277.61      297.32     12.15 o 
   8   0   6        2.90        9.14      3.71 o 
   9   0   6     1006.36     1038.89     32.46 o 
  10   0   6        0.19        4.90      3.17 o 
 -10   1   6       71.50       72.09      5.76 o 
  -9   1   6      419.91      466.69     18.45 o 
  -8   1   6      392.54      392.17     17.07 o 
  -7   1   6      454.19      444.32     17.99 o 
  -6   1   6     2568.41     2683.47     77.26 o 
  -5   1   6      575.59      518.60     27.66 o 
  -4   1   6      756.87      771.92     25.05 o 
  -3   1   6      583.60      532.29     18.96 o 
  -2   1   6        1.40        3.75      2.49 o 
  -1   1   6     2931.29     2744.51     37.66 o 
   0   1   6     1337.00     1184.84     26.97 o 
   1   1   6     2941.18     2829.49     38.78 o 
   2   1   6        4.89        2.22      3.60 o 
   3   1   6      631.20      597.47     21.50 o 
   4   1   6      769.78      744.73     24.12 o 
   5   1   6      628.76      600.43     22.95 o 
   6   1   6     2484.94     2520.64     50.76 o 
   7   1   6      401.11      386.27     17.42 o 
   8   1   6      369.39      370.13     17.15 o 
   9   1   6      424.26      443.67     19.71 o 
  10   1   6       80.90       64.67      6.53 o 
 -10   2   6      289.21      285.43     13.27 o 
  -9   2   6      375.54      389.34     17.83 o 
  -8   2   6      476.50      517.42     29.45 o 
  -7   2   6      777.66      827.21     36.28 o 
  -6   2   6      502.58      542.51     27.32 o 
  -5   2   6      199.25      202.33     13.68 o 
  -4   2   6      111.08      119.17      9.91 o 
  -3   2   6     2294.92     2450.95     48.23 o 
  -2   2   6      406.47      380.53     14.30 o 
  -1   2   6     3225.79     3393.42     65.26 o 
   0   2   6     1066.91     1060.21     19.98 o 
   1   2   6     3051.20     3112.94     41.66 o 
   2   2   6      513.84      519.29     22.85 o 
   3   2   6     2214.90     2322.35     58.85 o 
   4   2   6       99.59      114.67      9.15 o 
   5   2   6      196.41      194.58     13.91 o 
   6   2   6      470.69      503.95     39.10 o 
   7   2   6      761.03      724.21     24.43 o 
   8   2   6      475.56      500.64     19.50 o 
   9   2   6      385.62      376.83     23.64 o 
  10   2   6      300.90      356.21     27.36 o 
 -10   3   6      112.37      101.34      7.42 o 
  -9   3   6      116.74      118.57     10.94 o 
  -8   3   6      404.53      434.57     20.02 o 
  -7   3   6      248.93      267.19     34.86 o 
  -6   3   6     4031.43     4404.89    106.89 o 
  -5   3   6     1084.08     1174.59     37.47 o 
  -4   3   6     1081.16     1167.37     32.73 o 
  -3   3   6     1988.06     2104.65     44.56 o 
  -2   3   6      218.48      239.16     12.63 o 
  -1   3   6     4202.76     4573.33     99.76 o 
   0   3   6      135.94       93.05      5.23 o 
   1   3   6     4343.47     4546.30     66.52 o 
   2   3   6      287.99      308.80     16.03 o 
   3   3   6     2026.55     2136.30     47.20 o 
   4   3   6     1086.91     1088.55     36.96 o 
   5   3   6     1063.08     1126.50     38.17 o 
   6   3   6     4022.90     3855.53     80.09 o 
   7   3   6      248.09      242.79     19.06 o 
   8   3   6      333.31      334.52     18.66 o 
   9   3   6      101.45      103.00      9.87 o 
  10   3   6      116.22      138.46     16.47 o 
 -10   4   6      218.54      220.18     12.30 o 
  -9   4   6      250.37      249.22     13.72 o 
  -8   4   6      193.83      200.52     16.92 o 
  -7   4   6      739.52      809.93     28.75 o 
  -6   4   6      476.91      500.75     25.45 o 
  -5   4   6     1502.41     1540.49     40.64 o 
  -4   4   6     2762.38     2884.31     58.59 o 
  -3   4   6      835.41      893.24     27.46 o 
  -2   4   6     5829.59     6034.42    107.98 o 
  -1   4   6     3523.51     3507.77     58.51 o 
   0   4   6     1716.58     1631.16     32.43 o 
   1   4   6     3646.07     3776.34     75.18 o 
   2   4   6     5640.16     5627.40    212.00 o 
   3   4   6      802.27      804.10     26.51 o 
   4   4   6     2697.03     2733.84     58.89 o 
   5   4   6     1609.20     1585.20     34.53 o 
   6   4   6      473.83      459.62     17.87 o 
   7   4   6      846.62      821.27     26.38 o 
   8   4   6      186.66      169.49     12.93 o 
   9   4   6      244.57      234.71     18.36 o 
  10   4   6      203.99      206.74     19.04 o 
  -9   5   6      265.52      265.46     13.41 o 
  -8   5   6      361.96      366.70     17.87 o 
  -7   5   6      678.17      724.82     27.15 o 
  -6   5   6      577.34      542.81     27.57 o 
  -5   5   6      279.23      293.14     15.25 o 
  -4   5   6     2701.59     2922.07     88.67 o 
  -3   5   6      642.95      638.34     35.85 o 
  -2   5   6     1137.97     1225.12     42.61 o 
  -1   5   6     1949.63     1985.08     45.26 o 
   0   5   6      272.45      254.39     11.29 o 
   1   5   6     2033.23     2047.34     44.35 o 
   2   5   6     1142.56     1222.87     33.67 o 
   3   5   6      697.52      709.52     30.79 o 
   4   5   6     2571.12     2570.39    130.21 o 
   5   5   6      311.26      310.89     16.19 o 
   6   5   6      613.70      532.45     23.12 o 
   7   5   6      669.28      666.60     28.28 o 
   8   5   6      373.89      385.59     25.45 o 
   9   5   6      265.01      267.51     18.79 o 
  -9   6   6      100.53      107.88      9.62 o 
  -8   6   6      934.45      980.20     26.03 o 
  -7   6   6      195.31      181.33     14.33 o 
  -6   6   6       58.75       70.34     10.66 o 
  -5   6   6      705.36      697.58     31.97 o 
  -4   6   6     1378.44     1323.78     33.22 o 
  -3   6   6      847.26      890.62     36.01 o 
  -2   6   6      325.30      359.68     25.02 o 
  -1   6   6     1209.10     1276.68     40.26 o 
   0   6   6      675.77      728.76     30.45 o 
   1   6   6     1157.56     1234.94     51.17 o 
   2   6   6      339.36      325.60     18.87 o 
   3   6   6      754.39      829.66     28.86 o 
   4   6   6     1255.67     1141.36     35.63 o 
   5   6   6      766.96      725.28     26.18 o 
   6   6   6       63.16       61.13      6.99 o 
   7   6   6      194.91      182.70     14.16 o 
   8   6   6     1023.56     1040.82     41.83 o 
   9   6   6       99.86      103.05     10.45 o 
  -9   7   6       14.85       17.64      4.38 o 
  -8   7   6      298.29      301.93     12.71 o 
  -7   7   6       25.84       23.75      7.94 o 
  -6   7   6      566.51      605.39     32.79 o 
  -5   7   6      251.57      251.21     19.61 o 
  -4   7   6     2570.32     2588.78     71.11 o 
  -3   7   6      284.95      287.70     11.53 o 
  -2   7   6     1967.89     1898.60     66.76 o 
  -1   7   6     2555.97     2639.98     67.10 o 
   0   7   6      271.48      273.89     19.65 o 
   1   7   6     2473.75     2645.16     86.58 o 
   2   7   6     2025.52     1954.96    146.99 o 
   3   7   6      305.31      327.54     13.21 o 
   4   7   6     2372.05     2259.31     91.52 o 
   5   7   6      210.16      185.57     16.68 o 
   6   7   6      524.69      529.02     22.64 o 
   7   7   6       19.73       22.52      6.54 o 
   8   7   6      331.69      339.81     20.86 o 
   9   7   6       22.85       24.07      5.44 o 
  -8   8   6      189.83      182.55     10.59 o 
  -7   8   6     1144.14     1186.30     40.95 o 
  -6   8   6      151.47      154.16     12.83 o 
  -5   8   6     1448.08     1422.98     41.91 o 
  -4   8   6      721.08      713.74     26.70 o 
  -3   8   6      328.10      271.12     16.03 o 
  -2   8   6     2283.42     2303.13     57.97 o 
  -1   8   6      313.09      329.84     15.46 o 
   0   8   6     1366.60     1431.44     30.95 o 
   1   8   6      399.47      409.86     14.58 o 
   2   8   6     2230.16     2211.31     55.20 o 
   3   8   6      322.00      257.14     15.59 o 
   4   8   6      724.07      706.88     33.40 o 
   5   8   6     1467.75     1412.65     50.48 o 
   6   8   6      140.82      122.63     13.47 o 
   7   8   6     1133.96     1153.89     40.89 o 
   8   8   6      166.84      168.25     18.61 o 
  -8   9   6      176.58      153.37     13.03 o 
  -7   9   6       72.27       61.53      9.19 o 
  -6   9   6      307.37      296.37     20.87 o 
  -5   9   6     1051.85     1046.52     44.07 o 
  -4   9   6      181.41      176.72     17.84 o 
  -3   9   6      399.65      416.22     20.60 o 
  -2   9   6      146.13      166.63     13.27 o 
  -1   9   6     1306.37     1340.24     61.52 o 
   0   9   6     1689.70     1557.81     43.83 o 
   1   9   6     1355.38     1380.56     34.79 o 
   2   9   6      181.52      166.62     11.84 o 
   3   9   6      431.29      401.22     43.02 o 
   4   9   6      157.92      155.21     15.75 o 
   5   9   6     1015.99      967.48     39.64 o 
   6   9   6      331.44      300.20     27.22 o 
   7   9   6       73.46       57.70     12.44 o 
   8   9   6      137.71      115.68     12.77 o 
  -7  10   6      183.24      193.00     13.92 o 
  -6  10   6       55.08       64.31     11.89 o 
  -5  10   6      261.50      252.72     28.32 o 
  -4  10   6      151.19      150.39     23.80 o 
  -3  10   6      373.92      382.39     22.91 o 
  -2  10   6      127.46      151.81     15.50 o 
  -1  10   6     1758.58     1758.91    204.03 o 
   0  10   6       71.45       63.91     12.20 o 
   1  10   6     1752.20     1788.83     76.59 o 
   2  10   6      124.90      138.21     12.56 o 
   3  10   6      375.47      396.81     24.01 o 
   4  10   6      140.22      133.75     16.02 o 
   5  10   6      286.72      265.69     27.70 o 
   6  10   6       56.18       63.16     11.49 o 
   7  10   6      200.30      166.75     16.53 o 
  -6  11   6      321.64      285.55     14.73 o 
  -5  11   6      828.14      849.87     49.70 o 
  -4  11   6      476.97      474.34     39.05 o 
  -3  11   6      443.88      434.23     23.62 o 
  -2  11   6      673.22      627.34     30.28 o 
  -1  11   6      279.34      274.07     17.65 o 
   0  11   6      515.35      528.57     31.85 o 
   1  11   6      281.89      316.02     23.83 o 
   2  11   6      654.08      616.51     44.99 o 
   3  11   6      453.14      467.66     26.94 o 
   4  11   6      476.75      433.36     34.98 o 
   5  11   6      802.78      809.89     46.20 o 
   6  11   6      343.53      300.33     15.99 o 
  -5  12   6      447.77      433.22     29.35 o 
  -4  12   6      190.21      194.38     22.58 o 
  -3  12   6      898.70      856.87     52.14 o 
  -2  12   6      490.85      524.18     21.44 o 
  -1  12   6       40.68       45.17      8.57 o 
   0  12   6     1133.88     1270.26     39.06 o 
   1  12   6       43.78       38.48     14.60 o 
   2  12   6      480.22      555.44     25.79 o 
   3  12   6      839.32      767.17     46.22 o 
   4  12   6      196.51      190.71     19.73 o 
   5  12   6      446.19      397.31     26.34 o 
  -4  13   6       75.62       71.95      9.99 o 
  -3  13   6      345.68      384.76     26.10 o 
  -2  13   6      201.74      182.16     11.95 o 
  -1  13   6      333.07      340.98     18.10 o 
   0  13   6       36.55       29.94      6.19 o 
   1  13   6      319.52      357.71     16.06 o 
   2  13   6      173.71      162.13     10.43 o 
   3  13   6      327.45      289.37     54.73 o 
   4  13   6       69.02       65.26      8.96 o 
  -2  14   6       77.40       87.02     11.31 o 
  -1  14   6       93.79       78.24      7.28 o 
   0  14   6        0.10        1.07      3.11 o 
   1  14   6       76.98       60.85      6.46 o 
   2  14   6       80.00       72.16      9.66 o 
   1   0   7      358.38      428.63     15.75 o 
   2   0   7     3034.55     2871.09     56.00 o 
   3   0   7      908.03      847.04     29.83 o 
   4   0   7      266.06      301.90     15.69 o 
   5   0   7      426.97      428.49     20.41 o 
   6   0   7        0.30       -5.20      5.20 o 
   7   0   7       72.09       87.25      8.18 o 
   8   0   7       43.95       44.45      6.44 o 
   9   0   7      318.74      359.26     16.91 o 
  10   0   7      719.49      770.73     26.59 o 
 -10   1   7       31.11       36.02      4.92 o 
  -9   1   7      260.02      269.90     12.35 o 
  -8   1   7      185.87      183.30     11.54 o 
  -7   1   7      979.56     1058.21     36.64 o 
  -6   1   7     1195.72     1292.59     38.54 o 
  -5   1   7     1371.16     1387.95     43.23 o 
  -4   1   7      454.57      451.35     24.68 o 
  -3   1   7     1116.17     1139.13     30.50 o 
  -2   1   7      355.27      314.67     12.82 o 
  -1   1   7     2879.64     2646.52     79.80 o 
   0   1   7     2969.31     2928.44     75.99 o 
   1   1   7     2699.85     2469.75     49.72 o 
   2   1   7      427.42      394.30     15.52 o 
   3   1   7     1192.16     1144.56     30.20 o 
   4   1   7      462.20      435.39     27.75 o 
   5   1   7     1374.57     1308.45     45.93 o 
   6   1   7      989.91     1003.14     29.35 o 
   7   1   7      969.75      969.77     28.58 o 
   8   1   7      212.04      185.13     11.86 o 
   9   1   7      248.63      263.33     15.67 o 
  10   1   7       40.95       41.53      6.58 o 
 -10   2   7      174.68      187.96     13.76 o 
  -9   2   7      475.32      486.11     18.46 o 
  -8   2   7      251.27      289.73     14.18 o 
  -7   2   7     1196.02     1160.28     44.64 o 
  -6   2   7      344.93      334.58     21.99 o 
  -5   2   7     1790.49     1835.18     46.44 o 
  -4   2   7     2469.69     2615.09     55.06 o 
  -3   2   7     1830.21     1852.62     41.76 o 
  -2   2   7     6801.80     6750.00    153.84 o 
  -1   2   7      176.40      202.74     10.35 o 
   0   2   7     5617.79     5147.95     79.99 o 
   1   2   7      143.83      150.29      8.69 o 
   2   2   7     6814.71     6547.97     96.50 o 
   3   2   7     1921.47     1913.57     41.92 o 
   4   2   7     2623.37     2486.73     65.77 o 
   5   2   7     1709.08     1637.60     34.45 o 
   6   2   7      392.32      352.23     19.31 o 
   7   2   7     1103.82     1039.53     35.88 o 
   8   2   7      264.49      252.20     19.01 o 
   9   2   7      443.75      462.25     43.06 o 
  10   2   7      164.92      189.71     17.73 o 
  -9   3   7      183.74      190.80     11.81 o 
  -8   3   7     1090.51     1102.70     43.00 o 
  -7   3   7      524.31      563.96     23.81 o 
  -6   3   7     1309.19     1354.47     47.87 o 
  -5   3   7      103.72       95.37     12.41 o 
  -4   3   7     2077.81     2204.32     66.13 o 
  -3   3   7      922.18      924.06     28.33 o 
  -2   3   7       88.54       87.75      9.05 o 
  -1   3   7     1672.33     1536.84     44.47 o 
   0   3   7      995.54      969.67     29.18 o 
   1   3   7     1651.54     1491.43     49.19 o 
   2   3   7       53.79       47.81      5.87 o 
   3   3   7      888.76      905.97     34.55 o 
   4   3   7     2185.77     2178.95     77.36 o 
   5   3   7      100.60      104.52     11.70 o 
   6   3   7     1368.28     1311.26     39.05 o 
   7   3   7      538.39      525.63     24.43 o 
   8   3   7     1092.40     1040.81     54.48 o 
   9   3   7      198.76      177.69     13.96 o 
  10   3   7      212.03      241.75     19.28 o 
  -9   4   7      304.06      309.69     14.46 o 
  -8   4   7      470.82      499.57     21.18 o 
  -7   4   7      704.22      760.13     34.54 o 
  -6   4   7      295.42      308.29     20.53 o 
  -5   4   7       75.21       64.38      7.38 o 
  -4   4   7      376.97      391.56     19.53 o 
  -3   4   7      813.77      799.92     28.66 o 
  -2   4   7      536.28      573.77     32.86 o 
  -1   4   7     1930.25     2049.48     52.89 o 
   0   4   7      361.09      398.67     19.88 o 
   1   4   7     1885.99     1892.38     38.22 o 
   2   4   7      527.24      556.74     19.19 o 
   3   4   7      807.56      742.60     26.63 o 
   4   4   7      478.83      441.08     19.39 o 
   5   4   7      112.60      116.99      8.84 o 
   6   4   7      286.42      262.11     13.79 o 
   7   4   7      778.51      758.39     29.03 o 
   8   4   7      458.86      444.71     27.58 o 
   9   4   7      290.90      293.17     19.17 o 
  -9   5   7       66.48       63.38      6.11 o 
  -8   5   7      159.41      148.58     11.05 o 
  -7   5   7      337.40      359.95     20.56 o 
  -6   5   7       66.23       59.21     12.64 o 
  -5   5   7      598.92      605.05     23.63 o 
  -4   5   7      255.24      257.92     13.20 o 
  -3   5   7      584.07      567.35     28.79 o 
  -2   5   7      417.13      394.65     28.27 o 
  -1   5   7     5027.29     5208.44    116.24 o 
   0   5   7      174.16      194.37     12.80 o 
   1   5   7     5353.05     5283.11    192.83 o 
   2   5   7      395.24      393.41     18.51 o 
   3   5   7      563.45      533.38     22.80 o 
   4   5   7      254.43      232.11     12.25 o 
   5   5   7      496.49      444.92     17.41 o 
   6   5   7       99.11       91.08      8.25 o 
   7   5   7      360.52      351.65     19.87 o 
   8   5   7      154.57      141.38     15.10 o 
   9   5   7       83.43       80.42      9.77 o 
  -9   6   7      287.01      297.89     26.90 o 
  -8   6   7      111.03      124.67     11.80 o 
  -7   6   7     1392.21     1444.57     40.31 o 
  -6   6   7     1019.15      994.54     40.66 o 
  -5   6   7     1617.83     1570.26     42.73 o 
  -4   6   7     1317.69     1336.53     37.72 o 
  -3   6   7       57.20       53.17      6.18 o 
  -2   6   7     3088.27     3112.75    128.56 o 
  -1   6   7      910.80      953.65     59.89 o 
   0   6   7     3399.78     3512.46    146.32 o 
   1   6   7      879.74      946.82     44.82 o 
   2   6   7     2894.08     2814.31    100.98 o 
   3   6   7       71.14       78.96      6.41 o 
   4   6   7     1438.86     1331.35     47.11 o 
   5   6   7     1448.89     1342.14     49.32 o 
   6   6   7     1022.41     1012.12     28.69 o 
   7   6   7     1348.00     1314.47     39.82 o 
   8   6   7      105.81      104.78     12.26 o 
   9   6   7      301.45      353.67     35.55 o 
  -8   7   7      490.99      475.35     22.76 o 
  -7   7   7       11.02        8.95      5.72 o 
  -6   7   7      422.29      433.70     24.59 o 
  -5   7   7      255.17      268.41     13.61 o 
  -4   7   7     2525.60     2349.87     62.39 o 
  -3   7   7      964.65      863.50     35.89 o 
  -2   7   7      611.44      623.44     25.29 o 
  -1   7   7      721.71      628.42     49.77 o 
   0   7   7      920.02      878.27     65.21 o 
   1   7   7      726.30      692.26     56.91 o 
   2   7   7      644.74      687.23     24.03 o 
   3   7   7      933.59      871.63     39.30 o 
   4   7   7     2445.61     2041.62     88.15 o 
   5   7   7      270.99      304.42     26.97 o 
   6   7   7      466.85      490.67     27.57 o 
   7   7   7       12.78       11.13      5.22 o 
   8   7   7      468.24      522.17     44.03 o 
  -8   8   7      122.15      122.92     10.04 o 
  -7   8   7      276.67      257.20     14.17 o 
  -6   8   7      262.82      247.42     25.68 o 
  -5   8   7      530.79      530.99     39.92 o 
  -4   8   7      819.59      831.47     29.56 o 
  -3   8   7      145.37      142.24     11.78 o 
  -2   8   7      488.37      487.22     24.60 o 
  -1   8   7       22.32       22.95      5.24 o 
   0   8   7      605.88      613.25     19.22 o 
   1   8   7       51.91       48.92      6.17 o 
   2   8   7      473.62      456.82     20.97 o 
   3   8   7      172.29      173.54     13.12 o 
   4   8   7      949.53      968.67     40.60 o 
   5   8   7      558.94      555.77     54.46 o 
   6   8   7      290.13      284.04     20.05 o 
   7   8   7      281.59      269.94     18.43 o 
   8   8   7      136.35      118.30     14.56 o 
  -7   9   7      128.74      125.14     10.53 o 
  -6   9   7        7.62       13.74      6.49 o 
  -5   9   7      388.78      331.25     23.30 o 
  -4   9   7      296.04      318.91     17.36 o 
  -3   9   7     1029.26      967.27     33.09 o 
  -2   9   7      570.95      595.34     25.46 o 
  -1   9   7      948.27      878.94     32.28 o 
   0   9   7      100.15       78.54     11.35 o 
   1   9   7      936.86      886.80     26.68 o 
   2   9   7      554.07      549.36     20.32 o 
   3   9   7     1131.26      991.18     40.69 o 
   4   9   7      321.78      319.25     22.50 o 
   5   9   7      391.09      404.50     24.16 o 
   6   9   7        8.17       11.68      6.29 o 
   7   9   7      127.67      115.53     15.24 o 
  -7  10   7      418.30      421.04     22.37 o 
  -6  10   7       45.24       42.48      6.77 o 
  -5  10   7      195.70      213.95     17.19 o 
  -4  10   7      307.74      293.22     15.96 o 
  -3  10   7      285.95      296.01     19.96 o 
  -2  10   7     1104.08     1049.24     41.33 o 
  -1  10   7      167.42      166.13     15.92 o 
   0  10   7      984.51      982.21     86.41 o 
   1  10   7      139.08      151.29     10.66 o 
   2  10   7     1111.00     1126.39     35.87 o 
   3  10   7      318.73      323.64     30.08 o 
   4  10   7      313.61      310.15     24.76 o 
   5  10   7      236.16      241.17     18.07 o 
   6  10   7       37.85       28.33      6.79 o 
   7  10   7      429.19      402.73     24.55 o 
  -6  11   7      864.51      850.44     26.27 o 
  -5  11   7      116.52      108.72     16.08 o 
  -4  11   7      394.85      350.19     31.17 o 
  -3  11   7       69.64       78.39     13.75 o 
  -2  11   7        0.09        2.00      5.63 o 
  -1  11   7      459.49      449.70     27.95 o 
   0  11   7       10.96       14.01      5.71 o 
   1  11   7      430.42      443.56     51.31 o 
   2  11   7        1.94       -0.96      5.65 o 
   3  11   7       62.44       68.78     15.59 o 
   4  11   7      345.02      312.16     28.06 o 
   5  11   7      108.27      104.50     15.06 o 
   6  11   7      810.64      778.11     26.14 o 
  -5  12   7      330.15      323.35     22.18 o 
  -4  12   7      207.15      182.79     19.71 o 
  -3  12   7      185.24      191.30     14.28 o 
  -2  12   7      751.65      723.93     53.93 o 
  -1  12   7       27.09       31.99      7.42 o 
   0  12   7      530.18      504.96     25.54 o 
   1  12   7       25.38       26.90      7.37 o 
   2  12   7      796.55      799.83     26.63 o 
   3  12   7      201.42      154.95     48.49 o 
   4  12   7      213.65      186.44     18.60 o 
   5  12   7      328.72      307.45     21.09 o 
  -3  13   7      553.15      527.19     29.38 o 
  -2  13   7       27.06       25.34      4.69 o 
  -1  13   7      663.85      684.74     25.42 o 
   0  13   7       23.57       28.14      5.92 o 
   1  13   7      707.46      713.49     21.90 o 
   2  13   7       25.84       25.17      4.15 o 
   3  13   7      595.51      558.18     23.05 o 
  -1  14   7       57.08       76.55      9.61 o 
   0  14   7      328.70      325.21     20.03 o 
   1  14   7       63.98       63.49      8.15 o 
   0   0   8     2046.54     1890.53     46.86 o 
   1   0   8     8872.44     8373.17    170.40 o 
   2   0   8     4680.25     4491.05     89.95 o 
   3   0   8     1905.20     1856.25     66.86 o 
   4   0   8     1035.44     1049.75     36.96 o 
   5   0   8     4417.46     4786.19    115.37 o 
   6   0   8      150.06      125.00     10.90 o 
   7   0   8     1322.83     1419.40     40.90 o 
   8   0   8        0.96       -3.58      5.67 o 
   9   0   8       20.31       14.27      4.71 o 
  -9   1   8       37.90       27.72      5.12 o 
  -8   1   8      272.32      272.27     15.54 o 
  -7   1   8      181.19      203.09     14.14 o 
  -6   1   8       42.19       44.57      7.38 o 
  -5   1   8     1437.63     1462.12     47.45 o 
  -4   1   8      787.63      769.87     30.71 o 
  -3   1   8      771.33      773.30     28.82 o 
  -2   1   8     4404.58     4274.57     72.03 o 
  -1   1   8      801.34      760.83     25.63 o 
   0   1   8     1676.00     1637.83     50.99 o 
   1   1   8      871.52      809.02     21.01 o 
   2   1   8     4377.57     4139.91     69.66 o 
   3   1   8      814.15      789.24     25.86 o 
   4   1   8      879.07      816.04     37.12 o 
   5   1   8     1395.50     1423.53     43.07 o 
   6   1   8       42.71       54.32      8.08 o 
   7   1   8      171.49      162.95     13.91 o 
   8   1   8      300.67      298.18     17.26 o 
   9   1   8       41.32       42.08      8.21 o 
  -9   2   8       70.85       79.90      6.17 o 
  -8   2   8      596.32      631.08     24.79 o 
  -7   2   8      524.00      560.28     23.87 o 
  -6   2   8      375.46      361.81     18.85 o 
  -5   2   8     2480.02     2555.96     58.63 o 
  -4   2   8     1406.96     1454.73     42.93 o 
  -3   2   8      628.86      644.25     23.69 o 
  -2   2   8      802.32      868.80     24.01 o 
  -1   2   8       82.52       86.40      7.96 o 
   0   2   8      568.04      530.76     18.89 o 
   1   2   8       60.60       72.95      9.93 o 
   2   2   8      782.56      758.43     26.47 o 
   3   2   8      588.10      579.96     21.57 o 
   4   2   8     1411.09     1355.93     42.57 o 
   5   2   8     2446.96     2391.17     70.99 o 
   6   2   8      427.20      425.00     21.98 o 
   7   2   8      525.64      518.29     24.21 o 
   8   2   8      602.19      606.75     24.91 o 
   9   2   8       78.97       92.45     22.06 o 
  -9   3   8      215.44      227.78     12.02 o 
  -8   3   8       35.71       37.80      7.73 o 
  -7   3   8      379.92      417.53     33.94 o 
  -6   3   8      452.42      443.87     20.86 o 
  -5   3   8       27.47       25.98      5.57 o 
  -4   3   8     1327.54     1360.48     38.75 o 
  -3   3   8      379.32      414.60     19.28 o 
  -2   3   8     2803.61     2951.74     80.49 o 
  -1   3   8     1523.35     1479.71     43.03 o 
   0   3   8     3721.62     3690.56     85.51 o 
   1   3   8     1664.87     1591.01     39.61 o 
   2   3   8     2829.70     2785.07     59.46 o 
   3   3   8      408.31      399.65     26.53 o 
   4   3   8     1338.50     1325.09     37.15 o 
   5   3   8       21.12       23.40      7.49 o 
   6   3   8      484.13      480.78     26.44 o 
   7   3   8      321.60      332.57     16.36 o 
   8   3   8       44.31       55.03      8.03 o 
   9   3   8      241.99      254.24     13.00 o 
  -9   4   8      203.08      251.54     22.46 o 
  -8   4   8      317.06      345.93     14.40 o 
  -7   4   8       48.82       55.86      7.93 o 
  -6   4   8      192.03      165.72     12.58 o 
  -5   4   8      927.78      959.33     31.05 o 
  -4   4   8      743.66      822.35     24.85 o 
  -3   4   8     4893.54     4942.04    111.58 o 
  -2   4   8     1284.45     1307.58     59.25 o 
  -1   4   8     4617.67     4649.93    173.99 o 
   0   4   8     2170.86     2133.72     50.52 o 
   1   4   8     4675.53     4367.76    122.76 o 
   2   4   8     1356.34     1441.21     38.97 o 
   3   4   8     4935.53     4790.38     90.75 o 
   4   4   8      710.57      732.52     21.86 o 
   5   4   8      904.37      900.33     26.81 o 
   6   4   8      190.37      176.26     11.62 o 
   7   4   8       29.73       17.94      5.72 o 
   8   4   8      280.67      278.75     17.50 o 
   9   4   8      219.04      257.01     28.37 o 
  -9   5   8      231.66      239.67     13.06 o 
  -8   5   8       71.34       71.73      7.67 o 
  -7   5   8      450.61      440.93     19.97 o 
  -6   5   8      541.34      585.94     23.77 o 
  -5   5   8     1098.00     1105.04     34.35 o 
  -4   5   8     1093.09     1087.57     40.75 o 
  -3   5   8     1614.64     1553.70     39.45 o 
  -2   5   8      862.20      867.08     30.97 o 
  -1   5   8     1586.14     1656.89     91.61 o 
   0   5   8     1923.92     1902.93    193.24 o 
   1   5   8     1494.06     1472.77     89.29 o 
   2   5   8      842.78      826.31     58.86 o 
   3   5   8     1630.55     1594.72     36.02 o 
   4   5   8     1194.37     1159.81     41.69 o 
   5   5   8     1034.89     1033.16     29.06 o 
   6   5   8      558.83      574.99     20.92 o 
   7   5   8      414.68      418.93     19.99 o 
   8   5   8       69.62       66.21     10.18 o 
   9   5   8      260.86      255.59     14.79 o 
  -8   6   8       24.32       24.49      4.97 o 
  -7   6   8      189.38      198.29     15.99 o 
  -6   6   8      497.35      534.10     27.05 o 
  -5   6   8      639.91      627.32     30.52 o 
  -4   6   8     1685.64     1613.51     52.90 o 
  -3   6   8      991.82      923.55     36.74 o 
  -2   6   8      183.60      198.48     16.18 o 
  -1   6   8     1194.48     1204.94     70.37 o 
   0   6   8       59.76       50.29     14.82 o 
   1   6   8     1272.61     1351.07     50.14 o 
   2   6   8      176.19      176.24      9.73 o 
   3   6   8      882.28      804.49     28.30 o 
   4   6   8     1607.85     1459.68     51.05 o 
   5   6   8      583.04      538.61     29.70 o 
   6   6   8      566.16      553.37     24.89 o 
   7   6   8      172.74      194.60     11.65 o 
   8   6   8       29.13       32.76      7.23 o 
  -8   7   8      128.82      139.02     20.95 o 
  -7   7   8      282.65      291.88     19.32 o 
  -6   7   8      846.64      805.13     55.53 o 
  -5   7   8       10.33        9.17      5.59 o 
  -4   7   8     1080.47     1047.12     45.27 o 
  -3   7   8     2005.32     1928.08     49.05 o 
  -2   7   8     2290.70     2145.43     52.50 o 
  -1   7   8      416.98      404.29     21.15 o 
   0   7   8     4290.60     4248.38    103.86 o 
   1   7   8      396.72      416.17     19.55 o 
   2   7   8     2148.41     2081.98     51.67 o 
   3   7   8     2013.86     1956.68     50.24 o 
   4   7   8     1099.08     1046.17     34.65 o 
   5   7   8       20.79       22.02     12.92 o 
   6   7   8      934.02      906.96     51.80 o 
   7   7   8      284.71      274.35     24.01 o 
   8   7   8      117.42      145.66     16.97 o 
  -8   8   8       69.49       72.33      7.10 o 
  -7   8   8       71.93       70.41      9.67 o 
  -6   8   8       51.88       43.97     14.89 o 
  -5   8   8      528.54      565.98     23.15 o 
  -4   8   8       31.76       23.51     12.51 o 
  -3   8   8      790.56      757.35     28.29 o 
  -2   8   8      476.90      481.86     22.25 o 
  -1   8   8     1839.00     1762.23     58.28 o 
   0   8   8     2611.79     2626.22     60.06 o 
   1   8   8     1890.44     1828.29     49.08 o 
   2   8   8      533.08      555.50     23.62 o 
   3   8   8      776.64      720.10     27.59 o 
   4   8   8       28.94       46.60     10.07 o 
   5   8   8      513.28      509.97     29.42 o 
   6   8   8       59.19       41.71      9.36 o 
   7   8   8       84.20      103.68     15.32 o 
   8   8   8       68.87       58.68      9.76 o 
  -7   9   8      757.64      801.39     55.03 o 
  -6   9   8      186.80      202.83     17.01 o 
  -5   9   8       89.77       87.45      9.03 o 
  -4   9   8      940.70      927.21     31.17 o 
  -3   9   8      245.78      232.43     20.32 o 
  -2   9   8      832.77      823.38     30.50 o 
  -1   9   8     1410.13     1303.82    101.16 o 
   0   9   8       52.25       51.17      6.12 o 
   1   9   8     1516.02     1527.30     37.11 o 
   2   9   8      870.93      856.81     30.22 o 
   3   9   8      252.10      232.71     26.10 o 
   4   9   8     1001.20      933.58     39.61 o 
   5   9   8       91.98       89.95     12.16 o 
   6   9   8      193.11      173.58     13.89 o 
   7   9   8      701.21      660.20     35.90 o 
  -6  10   8      252.36      257.43     16.44 o 
  -5  10   8      240.40      255.02     31.27 o 
  -4  10   8      398.68      401.24     18.36 o 
  -3  10   8     1152.30     1141.72     46.85 o 
  -2  10   8      358.59      364.92     19.92 o 
  -1  10   8      137.06      139.19     19.54 o 
   0  10   8        0.44        7.73     14.85 o 
   1  10   8      140.15      136.64      9.99 o 
   2  10   8      322.88      319.50     21.28 o 
   3  10   8     1128.43     1128.24     60.31 o 
   4  10   8      387.31      375.78     23.04 o 
   5  10   8      219.62      219.76     16.55 o 
   6  10   8      230.09      209.30     13.73 o 
  -5  11   8       78.26       81.59     12.63 o 
  -4  11   8      639.60      646.00     39.38 o 
  -3  11   8       75.68       96.07     29.18 o 
  -2  11   8      982.60      907.46     46.44 o 
  -1  11   8      273.29      282.38     19.64 o 
   0  11   8      883.40      854.09     35.66 o 
   1  11   8      248.65      259.58     19.05 o 
   2  11   8      977.93      935.23     53.24 o 
   3  11   8       64.71       69.15     14.48 o 
   4  11   8      663.60      597.53     37.59 o 
   5  11   8       81.90       76.39     10.80 o 
  -4  12   8      543.52      605.85     33.69 o 
  -3  12   8      154.82      157.94     11.13 o 
  -2  12   8      754.64      805.72     34.47 o 
  -1  12   8     1725.74     1772.23     51.50 o 
   0  12   8      165.64      215.61     20.21 o 
   1  12   8     1754.57     1740.40     51.54 o 
   2  12   8      843.96      879.38     25.63 o 
   3  12   8      132.69      138.69     11.24 o 
   4  12   8      504.49      514.14     20.19 o 
  -2  13   8      219.37      233.21     13.45 o 
  -1  13   8      729.78      757.72     33.38 o 
   0  13   8       30.51       23.72      5.19 o 
   1  13   8      723.33      775.53     21.33 o 
   2  13   8      220.00      233.98     20.63 o 
   3  13   8       11.66       17.86      5.33 o 
   1   0   9      497.78      441.12     26.49 o 
   2   0   9      815.91      806.83     33.23 o 
   3   0   9       12.14       14.39      6.39 o 
   4   0   9       60.00       48.14      6.58 o 
   5   0   9       35.29       44.26      9.41 o 
   6   0   9       65.05       78.04     12.31 o 
   7   0   9      768.20      792.97     28.38 o 
   8   0   9      133.03      122.63     10.25 o 
   9   0   9      228.42      249.84     18.56 o 
  -9   1   9      508.67      498.10     21.34 o 
  -8   1   9      173.08      194.04     12.74 o 
  -7   1   9      373.04      385.78     19.30 o 
  -6   1   9      290.94      254.21     15.94 o 
  -5   1   9      472.36      490.58     21.78 o 
  -4   1   9      531.32      520.72     17.76 o 
  -3   1   9     1891.44     1938.41     51.48 o 
  -2   1   9      217.74      217.26     17.52 o 
  -1   1   9      116.50      107.72      9.32 o 
   0   1   9       17.44        9.88      4.21 o 
   1   1   9      120.12      105.62     10.31 o 
   2   1   9      210.70      185.65     13.87 o 
   3   1   9     1772.94     1706.90     61.52 o 
   4   1   9      561.74      528.43     22.66 o 
   5   1   9      440.80      428.86     26.93 o 
   6   1   9      326.67      297.61     27.03 o 
   7   1   9      404.51      409.45     25.73 o 
   8   1   9      171.00      203.18     17.18 o 
   9   1   9      507.97      519.70     23.71 o 
  -9   2   9        4.10        1.89      2.50 o 
  -8   2   9      545.20      557.15     21.40 o 
  -7   2   9      130.01      114.50      8.95 o 
  -6   2   9     2873.69     3154.45     60.37 o 
  -5   2   9      144.80      155.70     12.07 o 
  -4   2   9     2687.33     2774.84     52.68 o 
  -3   2   9       57.34       74.98     10.26 o 
  -2   2   9     2135.41     2246.56     78.71 o 
  -1   2   9      622.86      616.28     22.41 o 
   0   2   9     1337.38     1168.48     29.70 o 
   1   2   9      552.67      544.21     22.64 o 
   2   2   9     2201.75     2055.13     50.95 o 
   3   2   9       58.76       67.66      9.84 o 
   4   2   9     2798.93     2758.38     78.47 o 
   5   2   9      121.73      111.39     13.81 o 
   6   2   9     2922.70     2930.84    101.25 o 
   7   2   9      156.41      169.18     11.66 o 
   8   2   9      549.72      599.31     29.09 o 
   9   2   9        1.59       -0.20      5.68 o 
  -9   3   9       19.71       16.94      3.95 o 
  -8   3   9      119.56      140.65      8.66 o 
  -7   3   9     1044.65     1114.55     29.36 o 
  -6   3   9      406.38      444.78     21.03 o 
  -5   3   9     1388.05     1445.10     52.84 o 
  -4   3   9      215.73      190.20     11.06 o 
  -3   3   9       30.41       17.18     11.62 o 
  -2   3   9      172.11      172.71     14.56 o 
  -1   3   9      938.02      904.17     25.66 o 
   0   3   9      203.80      210.06     13.26 o 
   1   3   9      917.80      846.82     55.35 o 
   2   3   9      145.60      131.55     16.26 o 
   3   3   9       24.70       47.08      8.57 o 
   4   3   9      225.11      211.61     13.80 o 
   5   3   9     1354.48     1324.12     75.99 o 
   6   3   9      424.82      432.80     24.96 o 
   7   3   9     1020.51     1097.02     41.17 o 
   8   3   9      121.59      121.59     10.31 o 
   9   3   9       15.56       21.16     11.55 o 
  -9   4   9      326.98      329.42     21.48 o 
  -8   4   9       29.42       26.11      4.03 o 
  -7   4   9      134.44      154.86      9.96 o 
  -6   4   9      828.69      868.45     30.02 o 
  -5   4   9      189.07      198.35     13.58 o 
  -4   4   9       21.60       18.22      4.61 o 
  -3   4   9      972.18      980.59     25.78 o 
  -2   4   9       77.43       71.44     15.02 o 
  -1   4   9       62.57       47.12      7.60 o 
   0   4   9     1341.76     1252.26     46.19 o 
   1   4   9       60.24       58.45     15.80 o 
   2   4   9       67.34       55.52     12.61 o 
   3   4   9     1000.78      979.01     25.81 o 
   4   4   9       14.88       17.64      6.11 o 
   5   4   9      161.62      169.38     13.55 o 
   6   4   9      841.88      868.19     31.84 o 
   7   4   9      122.80      141.18     10.46 o 
   8   4   9       25.69       26.40      5.15 o 
   9   4   9      325.36      357.91     23.44 o 
  -8   5   9      267.72      249.82     15.28 o 
  -7   5   9      243.15      274.58     18.70 o 
  -6   5   9      175.67      192.85     16.78 o 
  -5   5   9      537.24      563.55     29.20 o 
  -4   5   9      743.00      718.43     26.74 o 
  -3   5   9     1113.85     1046.47     30.95 o 
  -2   5   9       64.64       54.61      6.90 o 
  -1   5   9     1578.86     1535.13     47.59 o 
   0   5   9      138.74      157.42     16.31 o 
   1   5   9     1514.52     1439.26     51.14 o 
   2   5   9       64.30       64.21      9.96 o 
   3   5   9     1152.93     1074.09     33.48 o 
   4   5   9      675.72      670.98     38.37 o 
   5   5   9      538.76      535.49     20.25 o 
   6   5   9      153.69      161.50     10.82 o 
   7   5   9      193.31      214.74     10.89 o 
   8   5   9      296.60      299.11     37.00 o 
  -8   6   9      747.00      739.13     26.86 o 
  -7   6   9       43.76       47.69      8.43 o 
  -6   6   9      600.32      649.86     30.59 o 
  -5   6   9      145.55      134.83     14.35 o 
  -4   6   9     1958.59     1952.32     90.31 o 
  -3   6   9      998.40      963.66     74.10 o 
  -2   6   9     1003.18      987.71     38.40 o 
  -1   6   9       52.04       52.92      9.49 o 
   0   6   9       12.12        6.87     13.01 o 
   1   6   9       42.46       51.08      7.09 o 
   2   6   9     1044.23     1065.09     33.62 o 
   3   6   9      966.64      919.47     31.37 o 
   4   6   9     1749.19     1716.70     46.96 o 
   5   6   9      121.37       94.57     16.12 o 
   6   6   9      614.07      599.78     30.17 o 
   7   6   9       40.88       56.89     14.92 o 
   8   6   9      822.49      797.34     41.65 o 
  -8   7   9      676.99      702.29     24.11 o 
  -7   7   9      657.56      655.86     27.81 o 
  -6   7   9      303.96      282.82     18.85 o 
  -5   7   9      951.01      952.75     38.73 o 
  -4   7   9       21.75       24.98      7.85 o 
  -3   7   9      111.09       90.44     11.97 o 
  -2   7   9      115.86       82.38     11.10 o 
  -1   7   9       44.25       42.10      8.70 o 
   0   7   9     1727.87     1699.06     72.05 o 
   1   7   9       50.35       56.22      6.64 o 
   2   7   9      105.52       95.11      9.94 o 
   3   7   9      115.74       87.91     10.07 o 
   4   7   9       34.98       34.73      7.27 o 
   5   7   9      951.18      901.29     39.06 o 
   6   7   9      330.08      341.91     21.84 o 
   7   7   9      691.27      655.55     72.11 o 
   8   7   9      730.81      705.73     35.02 o 
  -7   8   9      138.49      152.96     11.74 o 
  -6   8   9       26.08       41.78     13.83 o 
  -5   8   9       62.81       51.27      9.53 o 
  -4   8   9      402.59      373.90     23.15 o 
  -3   8   9       17.94        9.33      6.06 o 
  -2   8   9      317.15      315.94     17.75 o 
  -1   8   9       11.14       11.20      8.07 o 
   0   8   9      139.82      144.24     11.19 o 
   1   8   9        4.45        8.44      4.21 o 
   2   8   9      336.89      305.75     17.30 o 
   3   8   9       20.15       10.31      8.21 o 
   4   8   9      386.03      319.05     22.59 o 
   5   8   9       48.78       29.97     11.06 o 
   6   8   9       16.03       10.16      5.68 o 
   7   8   9      141.23      147.23     11.84 o 
  -7   9   9      496.93      467.02     23.68 o 
  -6   9   9       14.87       22.03     10.35 o 
  -5   9   9     1079.29     1167.93     40.07 o 
  -4   9   9       16.26        9.72     10.61 o 
  -3   9   9      276.14      274.17     16.09 o 
  -2   9   9      414.35      357.79     21.81 o 
  -1   9   9      723.53      692.21     30.54 o 
   0   9   9        7.36        6.99      3.47 o 
   1   9   9      721.90      690.54     22.76 o 
   2   9   9      414.20      363.69     18.76 o 
   3   9   9      279.08      294.19     29.86 o 
   4   9   9       23.37       16.19      7.69 o 
   5   9   9     1105.55     1102.14     40.88 o 
   6   9   9       11.79       17.42      4.52 o 
   7   9   9      529.75      478.20     26.72 o 
  -6  10   9      479.04      495.74     25.62 o 
  -5  10   9      598.01      675.04     43.57 o 
  -4  10   9      360.06      359.88     19.63 o 
  -3  10   9      320.38      303.23     16.04 o 
  -2  10   9      399.47      367.97     28.96 o 
  -1  10   9      134.38      152.95     15.15 o 
   0  10   9      349.15      327.29     16.76 o 
   1  10   9      115.39      107.43      8.47 o 
   2  10   9      412.46      348.16     21.75 o 
   3  10   9      348.72      359.25     17.74 o 
   4  10   9      366.76      369.44     16.79 o 
   5  10   9      561.95      514.15     32.40 o 
   6  10   9      420.62      410.45     17.59 o 
  -4  11   9      260.44      273.74     18.04 o 
  -3  11   9      252.80      240.86     19.53 o 
  -2  11   9      434.62      439.51     22.43 o 
  -1  11   9       32.28       30.62      7.73 o 
   0  11   9      178.50      169.95     14.55 o 
   1  11   9       49.93       46.73      8.53 o 
   2  11   9      424.72      469.03     32.28 o 
   3  11   9      213.70      227.06     23.79 o 
   4  11   9      256.93      267.07     14.65 o 
   5  11   9       55.80       55.64      6.57 o 
  -4  12   9      171.40      171.47     14.76 o 
  -3  12   9       83.67       86.28      8.18 o 
  -2  12   9      462.77      452.86     19.67 o 
  -1  12   9       41.10       39.94      6.65 o 
   0  12   9      449.65      406.15     19.71 o 
   1  12   9       35.67       28.31      8.61 o 
   2  12   9      441.96      447.48     20.05 o 
   3  12   9       91.38       79.92      7.62 o 
   4  12   9      164.14      135.91     12.71 o 
  -1  13   9      264.55      238.42     11.67 o 
   0  13   9        1.99        8.94      2.72 o 
   1  13   9      239.98      250.11     12.27 o 
   0   0  10     1918.29     1823.95     57.68 o 
   1   0  10     5063.95     4918.46    170.96 o 
   2   0  10       30.59       25.73      8.10 o 
   3   0  10     5343.91     5461.96    170.36 o 
   4   0  10      398.28      402.20     25.39 o 
   5   0  10      163.80      181.79     17.81 o 
   6   0  10      415.99      420.84     27.06 o 
   7   0  10       22.22        4.01      6.76 o 
   8   0  10       39.92       40.74      8.13 o 
   9   0  10      285.78      326.37     26.68 o 
  -9   1  10      271.53      289.95     14.38 o 
  -8   1  10      249.75      267.98     17.49 o 
  -7   1  10      487.03      481.01     21.08 o 
  -6   1  10      631.16      604.90     41.55 o 
  -5   1  10      883.77      949.38     41.07 o 
  -4   1  10      639.38      645.18     25.67 o 
  -3   1  10      926.18      921.96     30.15 o 
  -2   1  10     1229.00     1200.00     40.03 o 
  -1   1  10      671.84      607.48     30.08 o 
   0   1  10     2899.76     2488.34    103.47 o 
   1   1  10      770.01      680.56     34.49 o 
   2   1  10     1366.91     1263.83     41.50 o 
   3   1  10      863.79      834.52     30.21 o 
   4   1  10      642.82      661.56     51.39 o 
   5   1  10      880.69      932.80     41.68 o 
   6   1  10      646.14      630.86     33.51 o 
   7   1  10      509.96      502.73     22.97 o 
   8   1  10      240.35      265.16     18.08 o 
   9   1  10      257.91      272.64     14.70 o 
  -9   2  10       78.41       73.86     10.82 o 
  -8   2  10      136.34      126.26      8.94 o 
  -7   2  10       23.81       13.55      4.26 o 
  -6   2  10      244.85      278.26     16.73 o 
  -5   2  10      147.50      151.16     12.38 o 
  -4   2  10     1261.36     1298.65     28.67 o 
  -3   2  10      164.43      157.38     10.05 o 
  -2   2  10      938.08      950.42     40.79 o 
  -1   2  10       79.48       71.93      9.10 o 
   0   2  10      339.37      340.91     16.22 o 
   1   2  10       88.90      111.90     14.31 o 
   2   2  10      997.26      962.03     47.20 o 
   3   2  10      147.58      134.91      9.61 o 
   4   2  10     1291.20     1283.58     49.21 o 
   5   2  10      174.85      200.85     18.91 o 
   6   2  10      233.13      246.53     20.99 o 
   7   2  10       20.99        8.75      5.53 o 
   8   2  10      148.73      159.31     14.10 o 
   9   2  10       75.13       76.45     10.20 o 
  -8   3  10      340.63      329.97     12.49 o 
  -7   3  10       97.86      110.81      7.25 o 
  -6   3  10      380.51      416.38     20.17 o 
  -5   3  10       27.04       26.99      6.74 o 
  -4   3  10      769.72      755.14     20.73 o 
  -3   3  10      571.05      567.38     21.99 o 
  -2   3  10     2050.53     2044.74     52.69 o 
  -1   3  10      858.10      898.67     30.26 o 
   0   3  10     2520.80     2448.48     61.33 o 
   1   3  10      828.34      854.39     38.78 o 
   2   3  10     2082.00     1999.08     88.86 o 
   3   3  10      601.28      621.06     24.71 o 
   4   3  10      830.84      809.25     44.89 o 
   5   3  10       41.86       32.48      9.83 o 
   6   3  10      369.51      371.03     25.14 o 
   7   3  10       96.38       90.50      8.47 o 
   8   3  10      326.58      324.44     21.86 o 
  -8   4  10      127.51      120.31      6.55 o 
  -7   4  10       86.90       90.08      6.59 o 
  -6   4  10      126.76      124.46     11.04 o 
  -5   4  10      999.58      966.55     35.71 o 
  -4   4  10       56.01       60.58     24.98 o 
  -3   4  10     1760.02     1768.12     44.38 o 
  -2   4  10       59.39       79.59     11.58 o 
  -1   4  10     5435.03     5157.70     80.51 o 
   0   4  10      155.12      138.64     10.20 o 
   1   4  10     5581.65     5218.67    131.85 o 
   3   4  10     1791.35     1730.46     46.60 o 
   4   4  10       39.23       35.74      8.14 o 
   5   4  10      919.61      871.67     45.15 o 
   6   4  10      106.63       94.17      9.20 o 
   7   4  10       82.84       88.04      8.29 o 
   8   4  10      104.87       91.37     10.31 o 
  -8   5  10       30.83       33.49      5.22 o 
  -7   5  10      622.30      657.29     21.95 o 
  -6   5  10       62.09       41.37     10.25 o 
  -5   5  10      631.57      638.53     31.30 o 
  -4   5  10      305.75      321.81     21.33 o 
  -3   5  10      307.59      293.58     16.23 o 
  -2   5  10     1014.31      949.69     29.62 o 
  -1   5  10      447.22      483.49     49.07 o 
   0   5  10     2023.28     2084.06     61.93 o 
   1   5  10      423.38      421.15     29.85 o 
   2   5  10      879.86      771.74     34.77 o 
   3   5  10      274.97      260.56     19.90 o 
   4   5  10      333.19      352.86     23.65 o 
   5   5  10      709.36      637.17     50.02 o 
   6   5  10       65.63       53.15     12.88 o 
   7   5  10      686.95      744.90     31.84 o 
   8   5  10       30.86       28.97      7.72 o 
  -8   6  10      415.05      453.68     27.61 o 
  -7   6  10      155.74      180.97     10.34 o 
  -6   6  10      440.58      448.44     24.10 o 
  -5   6  10       78.35       92.56     16.08 o 
  -4   6  10      754.86      729.69     33.58 o 
  -3   6  10      373.61      310.67     21.55 o 
  -2   6  10      460.29      438.67     19.16 o 
  -1   6  10     1364.77     1311.67     36.88 o 
   0   6  10       50.62       59.35     12.75 o 
   1   6  10     1464.42     1462.41     40.37 o 
   2   6  10      471.90      447.90     17.67 o 
   3   6  10      375.20      294.16     21.20 o 
   4   6  10      681.85      619.55     25.67 o 
   5   6  10       99.22       91.15     12.65 o 
   6   6  10      416.40      415.26     23.37 o 
   7   6  10      145.51      166.27     13.89 o 
  -7   7  10      192.35      212.81     13.66 o 
  -6   7  10      163.67      171.94     14.14 o 
  -5   7  10      310.67      333.21     21.28 o 
  -4   7  10      631.71      615.47     30.32 o 
  -3   7  10      989.17      985.41     39.88 o 
  -2   7  10     1100.80     1029.37     40.98 o 
  -1   7  10       40.65       41.60      9.39 o 
   0   7  10      970.08     1027.54     59.02 o 
   1   7  10       43.84       41.13      5.77 o 
   2   7  10     1050.97     1000.48     28.29 o 
   3   7  10     1066.95      986.97     41.16 o 
   4   7  10      665.81      626.08     31.94 o 
   5   7  10      335.71      303.79     21.14 o 
   6   7  10      167.81      188.35     30.19 o 
   7   7  10      220.64      233.86     15.02 o 
  -7   8  10      201.35      217.21     12.28 o 
  -6   8  10       57.15       55.87     15.46 o 
  -5   8  10      299.10      309.74     19.47 o 
  -4   8  10      148.84      142.70     14.35 o 
  -3   8  10     1122.21     1117.35     42.87 o 
  -2   8  10       87.22       86.78     11.90 o 
  -1   8  10     1599.26     1611.04     73.64 o 
   0   8  10      663.84      633.01     25.10 o 
   1   8  10     1611.41     1642.60     40.03 o 
   2   8  10       88.50       76.90      7.90 o 
   3   8  10     1190.13     1220.23     37.72 o 
   4   8  10      154.45      142.28     22.46 o 
   5   8  10      321.65      324.44     20.82 o 
   6   8  10       62.18       47.70      6.47 o 
   7   8  10      171.35      142.69     14.40 o 
  -6   9  10        6.08        2.90      2.68 o 
  -5   9  10      471.01      508.06     23.12 o 
  -4   9  10      409.71      410.48     22.55 o 
  -3   9  10      499.63      501.21     66.69 o 
  -2   9  10      723.37      758.55     34.30 o 
  -1   9  10       37.19       29.86      5.87 o 
   0   9  10     1584.84     1535.39     41.32 o 
   1   9  10       28.80       29.47      5.28 o 
   2   9  10      727.47      730.12     22.75 o 
   3   9  10      527.33      596.53     27.96 o 
   4   9  10      364.26      323.19     20.72 o 
   5   9  10      499.83      491.08     40.32 o 
   6   9  10        8.35        4.27      3.23 o 
  -4  10  10      155.80      145.26     14.75 o 
  -3  10  10      207.90      212.72     19.69 o 
  -2  10  10       93.33       98.17     10.99 o 
  -1  10  10      215.92      213.19     16.34 o 
   0  10  10      356.03      358.72     16.66 o 
   1  10  10      217.08      201.38     12.38 o 
   2  10  10       75.52       79.86     16.24 o 
   3  10  10      232.73      217.53     12.67 o 
   4  10  10      134.79      131.94     12.14 o 
   5  10  10      276.59      243.42     19.10 o 
  -4  11  10      263.32      292.24     21.72 o 
  -3  11  10      119.98      129.09     10.29 o 
  -2  11  10     1502.57     1508.28     44.59 o 
  -1  11  10       18.02        9.52      5.20 o 
   0  11  10      741.57      670.36     40.95 o 
   1  11  10        9.99        6.06      4.53 o 
   2  11  10     1553.03     1622.98     46.65 o 
   3  11  10      125.81      133.50     10.16 o 
   4  11  10      237.88      229.57     18.38 o 
  -2  12  10       98.68       97.53      7.84 o 
  -1  12  10      503.26      512.64     19.99 o 
   0  12  10       38.49       42.68      6.17 o 
   1  12  10      487.41      514.26     27.42 o 
   2  12  10      113.70      121.44      8.76 o 
   1   0  11      118.44       80.74     16.19 o 
   2   0  11       19.25       16.44      5.34 o 
   3   0  11      260.38      296.72     17.17 o 
   4   0  11       33.75       33.83      8.88 o 
   5   0  11     2301.16     2401.86     74.42 o 
   6   0  11      496.19      499.37     28.73 o 
   7   0  11      100.65       88.64     11.58 o 
   8   0  11       23.69       38.31      7.04 o 
  -8   1  11      257.70      303.57     18.92 o 
  -7   1  11      682.63      684.73     30.83 o 
  -6   1  11      409.45      434.60     33.83 o 
  -5   1  11     1040.57     1098.71     49.24 o 
  -4   1  11        2.50       14.00      6.31 o 
  -3   1  11      307.41      294.85     16.76 o 
  -2   1  11      371.94      359.19     17.74 o 
  -1   1  11      315.21      284.83     17.26 o 
   0   1  11       59.51       49.45     10.53 o 
   1   1  11      386.20      350.55     29.47 o 
   2   1  11      401.75      413.30     19.57 o 
   3   1  11      296.99      287.75     17.27 o 
   4   1  11        0.53       10.88      6.59 o 
   5   1  11     1014.65     1068.48     45.33 o 
   6   1  11      371.61      383.22     25.13 o 
   7   1  11      633.92      650.15     31.60 o 
   8   1  11      259.06      286.28     17.08 o 
  -8   2  11      162.70      190.53     12.82 o 
  -7   2  11        3.82        9.18      4.09 o 
  -6   2  11      318.06      348.25     15.43 o 
  -5   2  11      147.85      144.69     11.88 o 
  -4   2  11     1070.26     1141.42     35.52 o 
  -3   2  11       88.61       93.45      8.27 o 
  -2   2  11     4121.19     4043.20     69.64 o 
  -1   2  11      539.28      489.41     18.61 o 
   0   2  11     4330.39     4088.74    131.17 o 
   1   2  11      531.99      525.52     27.20 o 
   2   2  11     4324.98     4670.17    113.45 o 
   3   2  11       78.47       91.87      8.69 o 
   4   2  11     1002.63     1073.98     45.20 o 
   5   2  11      144.18      160.94     17.41 o 
   6   2  11      313.82      363.44     24.46 o 
   7   2  11        3.79       10.99      5.38 o 
   8   2  11      160.96      189.65     20.63 o 
  -8   3  11      479.59      493.19     22.50 o 
  -7   3  11       19.40       21.19      4.82 o 
  -6   3  11       87.03       95.44      9.43 o 
  -5   3  11       76.18       76.85      8.66 o 
  -4   3  11       29.14       26.98      5.88 o 
  -3   3  11     2686.54     2526.30     57.43 o 
  -2   3  11     1648.30     1575.28     35.47 o 
  -1   3  11      834.32      822.87     27.10 o 
   0   3  11       62.55       67.07      7.54 o 
   1   3  11      760.10      859.93     52.07 o 
   2   3  11     1700.02     1899.82     85.20 o 
   3   3  11     2681.65     2409.30    107.24 o 
   4   3  11       30.25       27.95      6.57 o 
   5   3  11      106.64       81.19     20.93 o 
   6   3  11       92.18       85.77     10.37 o 
   7   3  11       21.22       26.54      6.22 o 
   8   3  11      475.97      562.46     50.87 o 
  -8   4  11       97.52       85.22     10.38 o 
  -7   4  11      160.35      164.43      8.51 o 
  -6   4  11      153.39      163.64      9.80 o 
  -5   4  11      186.55      197.61     16.54 o 
  -4   4  11      407.73      401.36     37.90 o 
  -3   4  11      135.18      124.14     10.46 o 
  -2   4  11      438.49      437.76     19.31 o 
  -1   4  11      399.40      389.74     15.72 o 
   0   4  11      101.12      120.93     12.79 o 
   1   4  11      328.04      318.38     16.92 o 
   2   4  11      391.14      389.29     24.53 o 
   3   4  11       92.18       84.08     11.62 o 
   4   4  11      427.23      383.53     26.13 o 
   5   4  11      193.99      178.89     18.54 o 
   6   4  11      145.22      126.44     11.21 o 
   7   4  11      163.31      148.82     15.26 o 
  -7   5  11      129.55      136.05      8.41 o 
  -6   5  11      340.71      332.00     20.19 o 
  -5   5  11      725.35      756.61     33.40 o 
  -4   5  11      712.98      718.25     35.71 o 
  -3   5  11     1644.20     1536.37     40.97 o 
  -2   5  11      107.64      118.63     10.27 o 
  -1   5  11      652.85      643.36     24.18 o 
   0   5  11       67.73       73.11     13.85 o 
   1   5  11      661.78      691.98     30.94 o 
   2   5  11      100.46      113.20     13.49 o 
   3   5  11     1481.22     1350.93     50.26 o 
   4   5  11      741.09      639.10     32.46 o 
   5   5  11      727.89      751.77     54.75 o 
   6   5  11      346.45      347.83     22.28 o 
   7   5  11      157.68      160.18     10.17 o 
  -7   6  11       43.40       45.63      4.74 o 
  -6   6  11     1006.32     1084.83     37.69 o 
  -5   6  11      100.80      101.97     12.69 o 
  -4   6  11      295.11      320.54     21.26 o 
  -3   6  11       31.89       28.87      6.02 o 
  -2   6  11      613.16      571.31     22.43 o 
  -1   6  11      588.89      569.21     22.75 o 
   0   6  11     1705.61     1805.57     69.23 o 
   1   6  11      531.61      518.88     26.07 o 
   2   6  11      674.82      683.56     33.40 o 
   3   6  11       21.23       18.40      7.73 o 
   4   6  11      296.49      273.67     20.95 o 
   5   6  11       99.83       84.05     19.72 o 
   6   6  11      959.56      962.78     86.66 o 
   7   6  11       44.68       40.56      6.61 o 
  -7   7  11       67.62       67.78     11.45 o 
  -6   7  11      410.85      436.75     20.78 o 
  -5   7  11       32.96       42.57      8.44 o 
  -4   7  11      545.55      557.70     31.87 o 
  -3   7  11      601.48      640.97     30.88 o 
  -2   7  11      281.29      312.08     22.44 o 
  -1   7  11      884.15      870.13     49.24 o 
   0   7  11      273.65      244.09     13.99 o 
   1   7  11      910.62      922.96     26.54 o 
   2   7  11      337.23      369.82     15.75 o 
   3   7  11      597.50      603.80     33.14 o 
   4   7  11      552.87      521.14     27.62 o 
   5   7  11       44.94       43.98     12.73 o 
   6   7  11      389.72      383.48     20.97 o 
  -6   8  11       67.87       79.29      6.09 o 
  -5   8  11       88.76       94.80     10.12 o 
  -4   8  11      252.86      270.34     18.45 o 
  -3   8  11      355.57      366.85     22.40 o 
  -2   8  11      216.60      204.36     17.19 o 
  -1   8  11      409.58      451.37     19.98 o 
   0   8  11      819.68      761.08     26.70 o 
   1   8  11      424.37      435.31     17.53 o 
   2   8  11      208.42      198.50     11.11 o 
   3   8  11      359.56      328.44     21.90 o 
   4   8  11      258.98      251.16     18.11 o 
   5   8  11       83.89       71.23      9.35 o 
   6   8  11       64.47       69.16     12.48 o 
  -5   9  11      530.20      528.75     21.83 o 
  -4   9  11       93.19      112.61     11.34 o 
  -3   9  11     1037.93     1037.93     49.31 o 
  -2   9  11       49.54       41.77      6.01 o 
  -1   9  11      566.34      600.78     22.11 o 
   0   9  11       15.85       27.87      7.45 o 
   1   9  11      550.84      578.08     19.00 o 
   2   9  11       30.87       22.54      5.19 o 
   3   9  11     1007.72      990.30     28.80 o 
   4   9  11       79.29       77.57     14.84 o 
   5   9  11      500.63      435.52     46.52 o 
  -4  10  11      640.98      690.11     23.95 o 
  -3  10  11      150.83      166.33     12.93 o 
  -2  10  11      463.62      447.62     27.28 o 
  -1  10  11      317.73      313.89     17.85 o 
   0  10  11      214.55      239.28     12.41 o 
   1  10  11      327.23      346.79     18.69 o 
   2  10  11      458.28      474.17     22.05 o 
   3  10  11      140.92      159.07      9.44 o 
   4  10  11      615.26      597.85     31.20 o 
  -3  11  11        1.25       -0.52      2.66 o 
  -2  11  11      165.67      167.84     10.90 o 
  -1  11  11      456.49      448.49     19.19 o 
   0  11  11      727.13      703.78     25.38 o 
   1  11  11      484.45      528.29     28.66 o 
   2  11  11      159.71      175.61     13.65 o 
   3  11  11        2.50        8.41      5.46 o 
   0  12  11      252.81      268.69     16.73 o 
   0   0  12     3223.19     3387.02    127.15 o 
   1   0  12      913.55      913.04     37.29 o 
   2   0  12      567.70      635.76     24.95 o 
   3   0  12      618.10      670.15     32.30 o 
   4   0  12      224.04      217.69     29.81 o 
   5   0  12     1285.86     1375.77     51.21 o 
   6   0  12       23.82       28.53      8.04 o 
   7   0  12      477.12      490.04     19.08 o 
   8   0  12       21.29        7.94      4.93 o 
  -8   1  12      421.72      412.54     24.03 o 
  -7   1  12      141.38      159.52     13.24 o 
  -6   1  12      253.55      291.99     20.25 o 
  -5   1  12        2.59       -2.27     13.77 o 
  -4   1  12     1022.89     1075.09     43.68 o 
  -3   1  12      444.39      411.17     30.80 o 
  -2   1  12      296.75      320.19     17.19 o 
  -1   1  12      326.92      337.84     17.76 o 
   0   1  12        0.87       -5.57      5.57 o 
   1   1  12      278.47      304.99     24.56 o 
   2   1  12      335.69      342.96     18.09 o 
   3   1  12      397.65      390.20     39.20 o 
   4   1  12      970.38     1014.56     43.67 o 
   5   1  12        4.27       -2.89      6.76 o 
   6   1  12      242.56      270.43     20.09 o 
   7   1  12      150.58      170.11     11.11 o 
   8   1  12      433.04      432.97     25.00 o 
  -8   2  12      111.29      136.97     12.44 o 
  -7   2  12       30.11       25.71     10.07 o 
  -6   2  12      253.50      262.05     34.26 o 
  -5   2  12      167.39      171.52     12.39 o 
  -4   2  12        0.32       -0.94      4.42 o 
  -3   2  12      152.58      158.92     11.88 o 
  -2   2  12      220.39      209.22     13.34 o 
  -1   2  12      366.35      376.76     16.01 o 
   0   2  12      517.81      526.37     22.25 o 
   1   2  12      293.92      275.57     16.04 o 
   2   2  12      240.26      242.33     24.97 o 
   3   2  12      195.35      176.90     15.71 o 
   4   2  12        0.74        3.69      8.04 o 
   5   2  12      174.94      161.71     23.50 o 
   6   2  12      291.76      288.07     20.41 o 
   7   2  12       41.54       43.52      9.39 o 
   8   2  12      103.07      120.59     12.07 o 
  -7   3  12      108.23      107.34      9.07 o 
  -6   3  12      266.37      266.80     14.04 o 
  -5   3  12        3.92        7.80      3.78 o 
  -4   3  12      369.06      368.20     22.14 o 
  -3   3  12      657.18      662.58     24.76 o 
  -2   3  12      983.48      923.13     29.91 o 
  -1   3  12      123.19      116.16      7.97 o 
   0   3  12     1116.89     1119.21     87.57 o 
   1   3  12       91.40       98.11     33.09 o 
   2   3  12      995.94      960.07     55.11 o 
   3   3  12      612.94      564.91     59.54 o 
   4   3  12      392.66      364.43     23.37 o 
   5   3  12        5.77        6.71      6.30 o 
   6   3  12      246.10      258.73     18.95 o 
   7   3  12      102.43      116.67     10.82 o 
  -7   4  12      964.89      982.76     53.28 o 
  -6   4  12        9.74       13.53      5.71 o 
  -5   4  12      823.49      879.31     35.03 o 
  -4   4  12        3.52       14.75      6.66 o 
  -3   4  12      507.42      467.01     20.28 o 
  -2   4  12      618.37      649.17     21.47 o 
  -1   4  12     1156.96     1189.71     26.99 o 
   0   4  12      325.05      332.53     16.68 o 
   1   4  12     1054.78     1058.75     33.51 o 
   2   4  12      701.97      673.74     28.25 o 
   3   4  12      496.10      453.27     30.49 o 
   4   4  12        0.17       -5.92      5.92 o 
   5   4  12      857.48      877.52     57.14 o 
   6   4  12        8.66       16.64      5.71 o 
   7   4  12      976.20     1031.17     49.51 o 
  -7   5  12      169.14      178.10      8.36 o 
  -6   5  12      121.38      116.84      8.25 o 
  -5   5  12       95.30       93.48     11.31 o 
  -4   5  12      490.10      530.58     26.93 o 
  -3   5  12      139.65      135.25     10.69 o 
  -2   5  12      500.08      448.13     19.73 o 
  -1   5  12      569.74      574.71     36.45 o 
   0   5  12        0.03       -2.41      5.87 o 
   1   5  12      526.51      516.57     40.85 o 
   2   5  12      542.73      497.68     28.35 o 
   3   5  12      182.03      145.94     15.56 o 
   4   5  12      470.49      387.45     23.83 o 
   5   5  12       85.12       63.62     16.73 o 
   6   5  12      114.81      118.41     13.82 o 
   7   5  12      164.23      179.46     16.40 o 
  -6   6  12       43.14       38.57      4.97 o 
  -5   6  12      303.31      328.90     19.51 o 
  -4   6  12       11.37       14.16      7.11 o 
  -3   6  12       65.44       73.99     10.90 o 
  -2   6  12      146.80      171.01     11.91 o 
  -1   6  12      239.78      225.17     29.31 o 
   0   6  12     1300.12     1331.64     62.27 o 
   1   6  12      219.60      188.84     13.06 o 
   2   6  12      150.04      148.27     34.57 o 
   3   6  12       66.40       69.72     11.08 o 
   4   6  12       11.36        9.84      9.23 o 
   5   6  12      299.59      292.73     31.01 o 
   6   6  12       50.81       37.19      7.00 o 
  -6   7  12      202.28      193.90      9.08 o 
  -5   7  12      199.68      192.77     14.23 o 
  -4   7  12      508.56      520.73     25.61 o 
  -3   7  12       38.14       50.84      9.64 o 
  -2   7  12      326.45      376.86     29.72 o 
  -1   7  12      365.13      362.04     16.71 o 
   0   7  12       12.98       16.43      4.15 o 
   1   7  12      349.67      362.01     17.70 o 
   2   7  12      368.73      369.21     25.96 o 
   3   7  12       42.03       42.72      6.74 o 
   4   7  12      518.70      531.11     41.35 o 
   5   7  12      205.96      191.02     23.15 o 
   6   7  12      183.40      189.61     12.39 o 
  -5   8  12      543.10      577.79     29.09 o 
  -4   8  12       60.51       55.13      8.50 o 
  -3   8  12      254.11      260.99     15.86 o 
  -2   8  12       86.12       78.95      7.93 o 
  -1   8  12      380.41      421.28     28.25 o 
   0   8  12        8.59       11.17      4.59 o 
   1   8  12      385.41      398.73     15.19 o 
   2   8  12       90.35       80.23      8.11 o 
   3   8  12      252.35      252.38     17.33 o 
   4   8  12       56.77       46.82      7.29 o 
   5   8  12      492.93      521.74     34.55 o 
  -4   9  12      110.81      124.24      9.45 o 
  -3   9  12       13.30       14.41      4.98 o 
  -2   9  12      220.54      228.09     11.72 o 
  -1   9  12        1.66        2.01      3.31 o 
   0   9  12      289.01      279.59     13.50 o 
   1   9  12        1.04        7.97      3.13 o 
   2   9  12      182.23      175.77     10.58 o 
   3   9  12       14.12       22.84      5.77 o 
   4   9  12      123.30      132.61     10.58 o 
  -3  10  12      183.20      193.73     11.05 o 
  -2  10  12      187.59      185.93     11.60 o 
  -1  10  12      316.04      260.31     11.10 o 
   0  10  12        2.96        1.29      2.67 o 
   1  10  12      334.77      307.81     20.92 o 
   2  10  12      186.83      175.02     10.74 o 
   3  10  12      194.48      163.19     14.51 o 
  -1  11  12      286.54      271.82     17.45 o 
   0  11  12      332.49      325.47     19.30 o 
   1  11  12      295.14      281.28     15.28 o 
   1   0  13      773.32      753.17     27.67 o 
   2   0  13      217.56      272.11     19.35 o 
   3   0  13     1180.89     1220.52     44.99 o 
   4   0  13      126.69      108.12     18.35 o 
   5   0  13      116.75      120.57     18.92 o 
   6   0  13       29.54       32.68     10.06 o 
   7   0  13      196.36      195.72     18.34 o 
  -7   1  13       42.75       49.88      6.48 o 
  -6   1  13      124.15      111.29     15.87 o 
  -5   1  13       60.95       65.51     14.59 o 
  -4   1  13      480.68      505.11     38.16 o 
  -3   1  13     1055.02     1084.23     60.04 o 
  -2   1  13      203.93      202.38     16.39 o 
  -1   1  13      532.48      544.49     22.97 o 
   0   1  13      108.95      114.17     10.58 o 
   1   1  13      574.06      580.18     23.66 o 
   2   1  13      170.84      187.22     21.81 o 
   3   1  13     1020.27     1089.47     41.87 o 
   4   1  13      488.60      514.15     39.55 o 
   5   1  13       60.80       42.23     12.58 o 
   6   1  13      118.51      117.28     11.59 o 
   7   1  13       43.99       48.19      6.40 o 
  -7   2  13        8.40        9.30      3.89 o 
  -6   2  13      240.67      238.19     22.13 o 
  -5   2  13      270.00      293.34     27.69 o 
  -4   2  13      694.61      753.90     46.66 o 
  -3   2  13        7.36        7.73     10.60 o 
  -2   2  13     1663.44     1727.09     45.28 o 
  -1   2  13      438.94      481.32     20.93 o 
   0   2  13     2834.74     2755.84     61.97 o 
   1   2  13      457.17      481.78     21.09 o 
   2   2  13     1528.01     1582.67     42.06 o 
   3   2  13        4.49        5.77      5.93 o 
   4   2  13      692.12      676.53     46.05 o 
   5   2  13      248.81      268.43     28.47 o 
   6   2  13      230.39      223.93     15.73 o 
   7   2  13       15.90       17.97      4.41 o 
  -7   3  13       98.11      105.95     11.81 o 
  -6   3  13      362.80      345.85     17.02 o 
  -5   3  13      269.10      286.56     17.50 o 
  -4   3  13      711.18      710.97     30.36 o 
  -3   3  13      241.94      223.11     13.74 o 
  -2   3  13        3.72       -2.62      3.71 o 
  -1   3  13     1544.89     1532.50     35.44 o 
   0   3  13        6.67       11.04      6.27 o 
   1   3  13     1691.12     1665.12     73.28 o 
   2   3  13        2.03       -0.12      3.74 o 
   3   3  13      284.42      264.48     37.17 o 
   4   3  13      759.46      748.81     52.07 o 
   5   3  13      267.18      279.00     18.90 o 
   6   3  13      324.59      308.65     17.53 o 
   7   3  13      105.09      108.86     12.30 o 
  -6   4  13      216.64      241.29     14.00 o 
  -5   4  13      281.19      292.54     17.68 o 
  -4   4  13      101.25      101.00     11.29 o 
  -3   4  13      292.79      281.23     13.34 o 
  -2   4  13      127.30      122.10     10.54 o 
  -1   4  13       66.17       61.07      7.48 o 
   0   4  13       14.39       15.36      5.34 o 
   1   4  13       78.66       88.79     11.44 o 
   2   4  13      116.16      106.85     10.31 o 
   3   4  13      258.67      228.08     14.16 o 
   4   4  13      112.35      104.47     11.75 o 
   5   4  13      265.25      249.24     27.08 o 
   6   4  13      234.65      254.59     23.60 o 
  -6   5  13       33.76       52.38      6.68 o 
  -5   5  13       59.98       55.69      8.19 o 
  -4   5  13      202.15      211.42     15.80 o 
  -3   5  13      240.97      264.06     14.41 o 
  -2   5  13      601.07      577.57     26.35 o 
  -1   5  13     1889.88     1881.16     76.31 o 
   0   5  13       75.69       70.05      9.33 o 
   1   5  13     1941.29     1894.95     60.29 o 
   2   5  13      591.30      532.55     28.47 o 
   3   5  13      246.91      241.02     18.56 o 
   4   5  13      212.98      216.59     26.66 o 
   5   5  13       76.34       52.32     13.80 o 
   6   5  13       28.66       40.85     10.28 o 
  -6   6  13       19.22       21.36      4.26 o 
  -5   6  13       25.06       30.02      6.52 o 
  -4   6  13      671.47      679.86     28.68 o 
  -3   6  13      264.82      289.39     18.86 o 
  -2   6  13     1276.51     1307.26     42.71 o 
  -1   6  13      129.05      108.07     11.70 o 
   0   6  13      472.01      510.34     23.67 o 
   1   6  13      132.06      151.79     15.36 o 
   2   6  13     1233.95     1177.83     44.02 o 
   3   6  13      287.93      306.98     28.97 o 
   4   6  13      673.08      721.97     47.60 o 
   5   6  13       25.64       27.54      6.34 o 
   6   6  13       14.70       13.49      5.93 o 
  -5   7  13      190.96      192.59     16.13 o 
  -4   7  13       74.28       58.30     10.79 o 
  -3   7  13      174.02      189.59     19.06 o 
  -2   7  13      653.79      680.41     25.73 o 
  -1   7  13      667.59      729.52     23.30 o 
   0   7  13       43.45       31.38      6.25 o 
   1   7  13      660.78      670.23     22.11 o 
   2   7  13      643.53      659.59     29.84 o 
   3   7  13      163.08      156.65     13.89 o 
   4   7  13       79.17       65.60     13.87 o 
   5   7  13      193.11      199.13     12.65 o 
  -4   8  13      243.05      231.41     17.68 o 
  -3   8  13      701.45      680.42     37.57 o 
  -2   8  13       22.00       12.14      4.54 o 
  -1   8  13      146.38      154.46     12.30 o 
   0   8  13       69.07       60.99      8.33 o 
   1   8  13      137.65      125.53     10.71 o 
   2   8  13       15.67        2.93      4.45 o 
   3   8  13      651.33      653.58     41.40 o 
   4   8  13      239.46      238.11     22.03 o 
  -3   9  13      184.50      171.93     14.57 o 
  -2   9  13       24.52       18.94      3.14 o 
  -1   9  13      516.61      501.80     16.15 o 
   0   9  13      128.43      116.29      9.41 o 
   1   9  13      529.26      525.93     20.45 o 
   2   9  13       17.48       16.60      4.25 o 
   3   9  13      193.94      212.32     19.34 o 
  -2  10  13      793.23      881.70     35.23 o 
  -1  10  13       98.70       95.16     10.35 o 
   0  10  13     1181.03     1234.52     46.02 o 
   1  10  13      107.86      108.71     11.35 o 
   0   0  14        1.56       -5.61      7.09 o 
   1   0  14      918.09      839.06     30.11 o 
   2   0  14      261.79      268.11     18.92 o 
   3   0  14      214.15      208.59     17.11 o 
   4   0  14      233.73      283.73     26.26 o 
   5   0  14      472.51      504.05     33.27 o 
   6   0  14      156.98      165.51     11.53 o 
  -5   1  14       82.48      106.33     15.35 o 
  -4   1  14      235.33      228.13     23.47 o 
  -3   1  14        3.79        7.48      4.71 o 
  -2   1  14      128.25      132.38     16.97 o 
  -1   1  14       13.60       15.96      4.40 o 
   0   1  14       55.85       51.58      6.51 o 
   1   1  14       24.33       16.79      5.42 o 
   2   1  14      117.66      111.33     12.36 o 
   3   1  14        3.81       -2.30      5.41 o 
   4   1  14      243.90      237.88     23.90 o 
   5   1  14       95.23      109.44     16.10 o 
   6   1  14      111.23      113.19      9.54 o 
  -6   2  14      158.02      151.10     14.82 o 
  -5   2  14       76.29       60.67     11.89 o 
  -4   2  14       85.04       95.68     14.95 o 
  -3   2  14      445.88      449.62     19.58 o 
  -2   2  14       54.66       53.84      7.21 o 
  -1   2  14      133.45      136.31     11.04 o 
   0   2  14       10.35       12.04      4.10 o 
   1   2  14      110.22      106.23      9.52 o 
   2   2  14       56.33       55.77      6.37 o 
   3   2  14      473.68      518.30     22.07 o 
   4   2  14      103.87       81.94     15.64 o 
   5   2  14       77.62       70.92      8.61 o 
   6   2  14      135.35      133.76     12.48 o 
  -6   3  14        1.91        7.70      3.60 o 
  -5   3  14       18.43       25.65      6.02 o 
  -4   3  14      475.10      492.35     24.50 o 
  -3   3  14       30.35       51.27      7.33 o 
  -2   3  14      529.48      504.38     20.50 o 
  -1   3  14       86.32       76.38      8.10 o 
   0   3  14       44.11       40.02      6.70 o 
   1   3  14       77.25       72.86     13.92 o 
   2   3  14      526.94      471.40     20.32 o 
   3   3  14       28.21       46.98      7.97 o 
   4   3  14      435.64      433.56     23.07 o 
   5   3  14       14.15       19.69      5.56 o 
   6   3  14        1.82       -0.06      4.02 o 
  -6   4  14      309.23      347.01     20.76 o 
  -5   4  14      305.17      365.85     34.57 o 
  -4   4  14      174.04      185.17     14.11 o 
  -3   4  14      682.66      751.90     37.13 o 
  -2   4  14       67.02       62.91      7.23 o 
  -1   4  14      398.27      422.23     18.99 o 
   0   4  14       52.33       38.06      6.06 o 
   1   4  14      391.64      379.85     20.79 o 
   2   4  14       74.30       67.34      7.89 o 
   3   4  14      678.23      683.13     23.61 o 
   4   4  14      165.47      196.38     14.66 o 
   5   4  14      317.33      339.08     25.67 o 
   6   4  14      313.86      371.62     23.19 o 
  -5   5  14       21.74       21.95      6.96 o 
  -4   5  14       48.34       37.38      9.32 o 
  -3   5  14       34.67       22.77      8.48 o 
  -2   5  14      138.40      138.59     12.86 o 
  -1   5  14       29.73       30.52      6.69 o 
   0   5  14      304.64      312.52     17.58 o 
   1   5  14       18.13       16.46      9.93 o 
   2   5  14      157.96      170.07     14.92 o 
   3   5  14       33.09       27.50      7.00 o 
   4   5  14       55.26       52.08     12.11 o 
   5   5  14       18.39        6.87      5.82 o 
  -5   6  14       71.54       79.63     10.14 o 
  -4   6  14      137.63      153.29     15.63 o 
  -3   6  14       76.44       73.49     12.42 o 
  -2   6  14      219.61      247.24     14.65 o 
  -1   6  14       11.59        8.98      4.22 o 
   0   6  14      224.47      240.15     12.39 o 
   1   6  14       14.34       10.44      5.16 o 
   2   6  14      220.65      208.82     18.76 o 
   3   6  14       77.34       83.38      9.39 o 
   4   6  14      123.29      119.12     16.57 o 
   5   6  14       69.25       66.91      9.95 o 
  -4   7  14      139.08      129.58     12.82 o 
  -3   7  14      192.01      196.03     12.27 o 
  -2   7  14      252.83      253.80     14.86 o 
  -1   7  14      102.00       97.16      7.24 o 
   0   7  14      565.20      570.70     20.90 o 
   1   7  14      102.57       91.81      8.80 o 
   2   7  14      247.40      252.17     12.10 o 
   3   7  14      210.21      208.58     12.79 o 
   4   7  14      125.26      136.64     15.57 o 
  -3   8  14      308.19      321.51     20.03 o 
  -2   8  14       39.93       40.37      5.43 o 
  -1   8  14       19.51       21.35      4.71 o 
   0   8  14       10.36        8.16      3.65 o 
   1   8  14        9.68        8.99      6.26 o 
   2   8  14       32.94       33.55      7.30 o 
   3   8  14      295.54      311.44     22.17 o 
  -1   9  14      141.42      152.93     12.52 o 
   0   9  14      144.56      145.85     12.66 o 
   1   0  15       69.72       59.24      7.30 o 
   2   0  15       63.02       75.65      9.87 o 
   3   0  15       10.98        4.77      4.90 o 
   4   0  15     1100.16     1185.33     38.49 o 
   5   0  15       83.92       88.93      8.63 o 
  -5   1  15      176.55      168.53     11.41 o 
  -4   1  15       36.71       34.17      7.32 o 
  -3   1  15       79.33       87.36     10.28 o 
  -2   1  15      171.41      177.02     11.51 o 
  -1   1  15      267.77      285.92     14.64 o 
   0   1  15      471.15      503.84     17.21 o 
   1   1  15      255.24      235.33     13.27 o 
   2   1  15      181.70      209.64     17.51 o 
   3   1  15       78.41       83.02     10.42 o 
   4   1  15       35.88       47.38      8.15 o 
   5   1  15      202.53      193.77      9.74 o 
  -5   2  15        7.58        7.87      3.80 o 
  -4   2  15      380.20      414.37     20.11 o 
  -3   2  15      346.03      386.66     20.50 o 
  -2   2  15      440.82      474.07     18.77 o 
  -1   2  15      675.14      680.60     29.12 o 
   0   2  15      390.13      410.83     14.97 o 
   1   2  15      647.57      677.03     19.65 o 
   2   2  15      433.76      436.48     23.15 o 
   3   2  15      337.30      379.77     21.04 o 
   4   2  15      362.05      363.71     19.28 o 
   5   2  15       10.19        8.31      3.65 o 
  -5   3  15      132.43      123.74      9.07 o 
  -4   3  15       36.81       39.09      6.34 o 
  -3   3  15      252.01      277.38     16.58 o 
  -2   3  15       87.15      105.04      8.52 o 
  -1   3  15      191.11      190.27     16.57 o 
   0   3  15       73.68       70.99      7.46 o 
   1   3  15      194.76      201.52     12.03 o 
   2   3  15       93.18      101.60      8.47 o 
   3   3  15      277.11      322.21     29.83 o 
   4   3  15       35.81       42.11      6.66 o 
   5   3  15      124.04      124.14      9.02 o 
  -5   4  15       17.70       22.13      5.84 o 
  -4   4  15       63.39       66.95      7.18 o 
  -3   4  15      124.95      149.72     11.42 o 
  -2   4  15      279.34      307.71     17.30 o 
  -1   4  15        8.31        3.00      3.16 o 
   0   4  15       87.94       89.55     10.26 o 
   1   4  15        6.71        4.70      3.16 o 
   2   4  15      278.70      273.56     21.13 o 
   3   4  15      149.07      149.68      9.10 o 
   4   4  15       60.98       62.39      7.13 o 
   5   4  15       16.38        9.99      5.18 o 
  -4   5  15      155.63      167.65     14.82 o 
  -3   5  15      196.19      215.08     18.05 o 
  -2   5  15      264.64      287.62     15.13 o 
  -1   5  15      144.36      144.83     10.88 o 
   0   5  15      267.34      275.29     16.09 o 
   1   5  15      147.59      137.52     11.41 o 
   2   5  15      278.04      305.30     16.77 o 
   3   5  15      197.50      239.20     21.72 o 
   4   5  15      131.72      144.14     15.23 o 
  -3   6  15       17.43       21.36      6.37 o 
  -2   6  15       92.92      113.09      9.42 o 
  -1   6  15      694.33      696.59     25.15 o 
   0   6  15      689.89      652.11     24.05 o 
   1   6  15      642.78      642.66     29.60 o 
   2   6  15       93.11      102.58      8.49 o 
   3   6  15       19.55       20.81      4.53 o 
  -2   7  15       69.04       72.32      6.67 o 
  -1   7  15       35.25       44.82      5.58 o 
   0   7  15       73.25       62.31      6.29 o 
   1   7  15       44.90       44.07      5.13 o 
   2   7  15       69.93       60.76      9.03 o 
   0   8  15       15.33        6.51      4.93 o 
   1   8  15      284.84      248.72     16.22 o 
   0   0  16      375.89      353.20     24.88 o 
   1   0  16      386.45      375.48     20.36 o 
   2   0  16      186.58      205.66     15.65 o 
   3   0  16     1180.47     1268.20     30.67 o 
   4   0  16      170.84      189.17     11.67 o 
  -4   1  16        5.70        8.38      3.34 o 
  -3   1  16      126.44      131.20     15.69 o 
  -2   1  16      169.71      174.78     13.21 o 
  -1   1  16      109.14      104.20      7.92 o 
   0   1  16      234.10      226.35     11.23 o 
   1   1  16      109.90      109.04      8.07 o 
   2   1  16      186.34      205.43     11.06 o 
   3   1  16      115.16      125.62      8.41 o 
   4   1  16        2.62        3.73      3.10 o 
  -4   2  16      140.19      142.20      9.14 o 
  -3   2  16      151.46      146.46     10.16 o 
  -2   2  16       72.36       73.24     12.48 o 
  -1   2  16       46.87       59.61      8.00 o 
   0   2  16       23.87       15.51      4.87 o 
   1   2  16       40.61       40.45      5.22 o 
   2   2  16       72.86       63.94      6.35 o 
   3   2  16      146.46      159.65      9.13 o 
   4   2  16      140.97      145.27      7.75 o 
  -3   3  16       60.19       63.03      7.06 o 
  -2   3  16       10.64        2.84      4.20 o 
  -1   3  16       36.83       22.25      7.38 o 
   0   3  16      362.27      324.46     19.97 o 
   1   3  16       40.90       43.53      6.48 o 
   2   3  16        6.88        5.05      4.63 o 
   3   3  16       52.54       50.24      4.96 o 
   4   3  16       10.82       18.78      5.01 o 
  -3   4  16      190.28      236.69     16.24 o 
  -2   4  16      280.53      302.58     19.10 o 
  -1   4  16      737.37      727.48     25.57 o 
   0   4  16      182.96      182.50     11.87 o 
   1   4  16      772.77      759.10     40.54 o 
   2   4  16      270.48      240.00     15.76 o 
   3   4  16      181.73      169.39     14.63 o 
  -3   5  16       92.41       90.71     10.35 o 
  -2   5  16      428.64      419.43     25.09 o 
  -1   5  16        2.17        1.67      3.24 o 
   0   5  16      122.43      114.42     10.04 o 
   1   5  16        1.35        2.05      4.47 o 
   2   5  16      408.46      391.94     15.60 o 
  -1   6  16        2.20       -0.51      3.76 o 
   0   6  16       41.48       32.38      4.43 o 
   1   6  16        1.05       -0.24      3.62 o 
   1   0  17        0.19        6.24      3.85 o 
   2   0  17       30.46       31.24      7.27 o 
   3   0  17        3.41        0.15      4.26 o 
  -2   1  17       48.32       51.37      8.07 o 
   0   1  17      135.89      139.80     13.19 o 
   1   1  17       10.53        6.98      4.03 o 
   2   1  17       34.79       43.23     12.28 o 
  -2   2  17       50.25       50.78      7.99 o 
  -1   2  17      397.11      401.62     22.48 o 
   0   2  17        2.01        1.53      3.68 o 
   1   2  17      380.53      391.51     22.59 o 
   2   2  17       47.07       51.04      7.63 o 
  -1   3  17        6.76       10.55      4.84 o 
   0   3  17       71.56       76.12      9.46 o 
   1   3  17        7.61        9.69      4.73 o 
   2   3  17        7.94       17.19      5.01 o 
   0   4  17       53.25       57.54      7.60 o 
                                                 
